# Supplementary material for: Salmonella-liberated dietary L-arabinose promotes expansion in superspreaders
Source: Cell Host Microbe. 2023 Mar 8;31(3):405–417.e5. doi: 10.1016/j.chom.2023.01.017 (PMC10016319; doi:10.1016/j.chom.2023.01.017)
Supplement: Data S1. Scaled metabolite levels and significant biochemicals of stool metabolomics, related to Figure 1 [file mmc2.xlsx]

## Sheet: Explanation
	OrigScale		Values are normalized in terms of raw area counts.
	ScaledImpData		Each biochemical in OrigScale is rescaled to set the median equal to 1.
			Then, missing values are imputed with the minimum.
	Pathway Heat Map		This is the heat map associated with the statistical analysis of the data.
			Indicates ratios, p- and q-values for each comparison.
			0.55	Green: indicates significant difference (p≤0.05) between the groups shown, metabolite ratio of < 1.00
			0.76	Light Green: narrowly missed statistical cutoff for significance 0.05<p<0.10, metabolite ratio of < 1.00
			1.71	Red: indicates significant difference (p≤0.05) between the groups shown; metabolite ratio of ≥ 1.00
			1.32	Light Red: narrowly missed statistical cutoff for significance 0.05<p<0.10, metabolite ratio of ≥ 1.00
			1.2	Non-colored text and cell: mean values are not significantly different for that comparison
				Blue: indicates significant (p≤0.05) ANOVA effect.
				Light Blue: indicates 0.05<p<0.10 ANOVA effect
	Box Plots - Alpha		Box plots are provided for each biochemical detected, sorted alphabetically by biochemical name.
	Box Plots - Pathway		Box plots are provided for each biochemical detected, sorted by biochemical pathway.
	Biochemical Name*		Indicates compounds that have not been officially confirmed based on a standard, but we are confident in its identity.
	Biochemical Name**		Indicates a compound for which a standard is not available, but we are reasonably confident in its identity or the information provided.
	Biochemical Name (#) or [#]		Indicates a compound that is a structural isomer of another compound in the Metabolon spectral library.
			For example, a steroid that may be sulfated at one of several positions that are indistinguishable by the mass spectrometry data or a diacylglycerol for which more than one stereospecific molecule exists.

## Sheet: OrigScale
												SAMPLE NAME	SFUN-03268	SFUN-03269	SFUN-03270	SFUN-03271	SFUN-03272	SFUN-03273	SFUN-03274	SFUN-03275	SFUN-03276	SFUN-03277	SFUN-03278	SFUN-03279	SFUN-03280	SFUN-03281	SFUN-03282	SFUN-03283	SFUN-03284	SFUN-03285	SFUN-03286	SFUN-03287	SFUN-03288	SFUN-03289	SFUN-03290	SFUN-03291	SFUN-03292	SFUN-03293	SFUN-03294	SFUN-03295	SFUN-03296	SFUN-03297	SFUN-03298	SFUN-03299	SFUN-03300	SFUN-03301	SFUN-03302	SFUN-03303	SFUN-03304
												CLIENT IDENTIFIER	101	102	103	104	105	106	107	108	109	110	111	112	113	114	115	116	117	118	119	120	121	122	123	124	125	126	127	128	129	130	131	132	133	134	135	136	137
												PARENT SAMPLE ID	4961556	4961557	4961558	4961559	4961560	4961561	4961562	4961563	4961564	4961565	4961566	4961567	4961568	4961569	4961570	4961571	4961572	4961573	4961574	4961575	4961576	4961577	4961578	4961579	4961580	4961581	4961582	4961583	4961584	4961585	4961586	4961587	4961588	4961589	4961590	4961591	4961592
												GENDER	FEMALE	FEMALE	FEMALE	FEMALE	FEMALE	FEMALE	FEMALE	FEMALE	FEMALE	FEMALE	FEMALE	FEMALE	FEMALE	FEMALE	FEMALE	FEMALE	FEMALE	FEMALE	FEMALE	FEMALE	FEMALE	FEMALE	FEMALE	FEMALE	FEMALE	FEMALE	FEMALE	FEMALE	FEMALE	FEMALE	FEMALE	FEMALE	FEMALE	FEMALE	FEMALE	FEMALE	FEMALE
												GROUP NAME	ST_0	ST_0	ST_0	ST_0	ST_0	ST_0	ST_0	ST_0	ST_0	ST_0	ST_0	ST_0	ST_0	ST_0	ST_0	U_0	U_0	U_0	U_0	U_0	ST_7	ST_7	ST_7	ST_7	ST_7	ST_7	ST_7	ST_7	ST_7	ST_7	ST_7	ST_7	ST_7	ST_7	ST_7	U_7	U_7
												GROUP NAME OR DESCRIPT 1	MODERATE SHEDDING	LOW SHEDDING	MODERATE SHEDDING	SUPER_SHEDDER	SUPER_SHEDDER	LOW SHEDDING	MODERATE SHEDDING	LOW SHEDDING	SUPER_SHEDDER	SUPER_SHEDDER	SUPER_SHEDDER	MODERATE SHEDDING	LOW SHEDDING	MODERATE SHEDDING	LOW SHEDDING	UNINFECTED CONTROL	UNINFECTED CONTROL	UNINFECTED CONTROL	UNINFECTED CONTROL	UNINFECTED CONTROL	MODERATE SHEDDING	LOW SHEDDING	MODERATE SHEDDING	SUPER_SHEDDER	SUPER_SHEDDER	LOW SHEDDING	MODERATE SHEDDING	LOW SHEDDING	SUPER_SHEDDER	SUPER_SHEDDER	SUPER_SHEDDER	MODERATE SHEDDING	LOW SHEDDING	MODERATE SHEDDING	LOW SHEDDING	UNINFECTED CONTROL	UNINFECTED CONTROL
												RUN DAY	1	2	3	1	2	3	1	2	3	1	2	3	1	2	3	1	2	3	1	2	1	2	3	1	2	3	1	2	3	1	2	3	1	2	3	1	2
												SAMPLE AMOUNT G	66	65	53	33	43	32	63	145	73	66	91	109	83	64	84	133	71	34	137	97	35	117	66	32	88	46	50	149	78	85	50	94	80	46	94	83	102
												SAMPLE NUMBER	101	102	103	104	105	106	107	108	109	110	111	112	113	114	115	116	117	118	119	120	121	122	123	124	125	126	127	128	129	130	131	132	133	134	135	136	137
												SUBJECT OR ANIMAL ID	1_5	2_1	2_2	2_3	2_5	3_4	4_4	5_1	6_1	8_3	8_4	9_2	9_5	10_2	10_3	20_1	20_2	20_3	20_4	20_5	1_5	2_1	2_2	2_3	2_5	3_4	4_4	5_1	6_1	8_3	8_4	9_2	9_5	10_2	10_3	20_1	20_2
												TIME POINT	0	0	0	0	0	0	0	0	0	0	0	0	0	0	0	0	0	0	0	0	7	7	7	7	7	7	7	7	7	7	7	7	7	7	7	7	7
												TREATMENT	S TYPHIMURIUM	S TYPHIMURIUM	S TYPHIMURIUM	S TYPHIMURIUM	S TYPHIMURIUM	S TYPHIMURIUM	S TYPHIMURIUM	S TYPHIMURIUM	S TYPHIMURIUM	S TYPHIMURIUM	S TYPHIMURIUM	S TYPHIMURIUM	S TYPHIMURIUM	S TYPHIMURIUM	S TYPHIMURIUM	UNINFECTED	UNINFECTED	UNINFECTED	UNINFECTED	UNINFECTED	S TYPHIMURIUM	S TYPHIMURIUM	S TYPHIMURIUM	S TYPHIMURIUM	S TYPHIMURIUM	S TYPHIMURIUM	S TYPHIMURIUM	S TYPHIMURIUM	S TYPHIMURIUM	S TYPHIMURIUM	S TYPHIMURIUM	S TYPHIMURIUM	S TYPHIMURIUM	S TYPHIMURIUM	S TYPHIMURIUM	UNINFECTED	UNINFECTED
PATHWAY SORTORDER	BIOCHEMICAL	SUPER PATHWAY	SUB PATHWAY	COMP ID	PLATFORM	CHEMICAL ID	RI	MASS	CAS	PUBCHEM	KEGG	Group HMDB	MODERATE 0	LOW 0	MODERATE 0	SUPER 0	SUPER 0	LOW 0	MODERATE 0	LOW 0	SUPER 0	SUPER 0	SUPER 0	MODERATE 0	LOW 0	MODERATE 0	LOW 0	UNINFECTED CONTROL 0	UNINFECTED CONTROL 0	UNINFECTED CONTROL 0	UNINFECTED CONTROL 0	UNINFECTED CONTROL 0	MODERATE 7	LOW 7	MODERATE 7	SUPER 7	SUPER 7	LOW 7	MODERATE 7	LOW 7	SUPER 7	SUPER 7	SUPER 7	MODERATE 7	LOW 7	MODERATE 7	LOW 7	UNINFECTED CONTROL 7	UNINFECTED CONTROL 7
1322	(12 or 13)-methylmyristate (a15:0 or i15:0)	Lipid	Fatty Acid, Branched	38293	LC/MS Neg	100002344	5499	241.217	2485-71-4	151014			125576328	333744768	346369824	338207520	448509888	65189416	152213008	53803840	182094096	67239272	73245448	285745792	88875256	139482368	290998784	102706320	197777184	308708224	90291192	62397776	35265872	44231780	54810328	14665568	100403168	31128620	55292216	18178208	43236200	10132458	1791966	94879768	59974868	51393368	121817480	129174872	106256624
1325	(14 or 15)-methylpalmitate (a17:0 or i17:0)	Lipid	Fatty Acid, Branched	38768	LC/MS Neg	100002945	5695	269.249		17903417			7.14069e+06	17819604	12599516	10449164	11799922	6216475	14005757	3940472	7444807	7982284	6329962	17802272	3809573	6367554	13171273	5496207	5.89808e+06	15436904	5539992	3860851	1762650	2807300	12194257	5757003	8708173	7199701	5197242	4892213	5.65308e+06	2070431	2911533	8.00059e+06	6071958	4273058	8643519	3.71369e+06	2451230
1329	(16 or 17)-methylstearate (a19:0 or i19:0)	Lipid	Fatty Acid, Branched	38296	LC/MS Neg	100002356	5993	297.28	2724-59-6	3083779		HMDB37397	1081207	3213458	3160496	3.69198e+06	3003028	3957693	5747924	1049604	3.69011e+06	2030974	1.8778e+06	3762203	1061680	5099476	4550844	1.73516e+06	2623125	3072547	3498011	1242446	392578	822508	6029423	2305394	2369120	2803131	1841374	2086440	3.90706e+06	555358	1210462	3937626	2171816	1869192	1854740	531693	566592
3595	(3'-5')-adenylyladenosine*	Nucleotide	Dinucleotide	62396	LC/MS Neg	100020723	2173	595.142		94231			518155	133786	222473	296214	451782	452629	268855	408416	360106	214502	321071	170771	319840	517064	343059	669781	176144	217142	735073	663194	745968	238829	341462	35427	81147	235740	667901	268115	327224	1105083	150710	348588	194929	91707	1012868	310504	575840
3592	(3'-5')-adenylylcytidine	Nucleotide	Dinucleotide	52753	LC/MS Neg	100009062	1920	571.131	4833-63-0	10875494			156277	59017	53520	84627	119414	126380	92574	78193	137772	109515	129977	43535	127717	216908	169760	243640	103515	161986	267118	188850	179648	122853	150995		53053		223493		80925	306767	28156	126445	93630		378441	148103	199205
3593	(3'-5')-adenylylguanosine*	Nucleotide	Dinucleotide	62760	LC/MS Neg	100020724	1980	611.137		444337			194844	58211		201181	269183	352564	164191	113640	153593	249098	199592		129306	356353	75012	502668	73704	97953	615102	474905	408761		73490				239545		153978	636156		207465	131046		598947		307098
3594	(3'-5')-adenylyluridine	Nucleotide	Dinucleotide	52740	LC/MS Neg	100009060	2002	572.115	3051-84-1	112074			266295	163804	141796	242541	437586	498796	180398	242777	287011	250580	298170	87814	287701	552586	352930	785755	204471	359585	580184	598834	618439	792560	497125	94466	432543	218374	583558	139552	210404	735514		339046	267330	140518	1012603	231921	680514
3596	(3'-5')-cytidylyladenosine	Nucleotide	Dinucleotide	52744	LC/MS Neg	100009061	1754	571.131	2382-66-3	91519			164785		34183		109089	179584	85964	149590	91716	89772	143694	39858		111097	83879	203538	78135	145787	240604	173058	76849	37687	36984				136815	89453	31970	51055		43734			260521	72128	130035
3597	(3'-5')-cytidylylcytidine*	Nucleotide	Dinucleotide	62397	LC/MS Neg	100020727	1472	547.12		94237			334051	70473	126784	67744	176778	319222	204129	258201	233804	219957	259854	219729	140459	238642	224546	458532	229585	385668	407771	360422	205285	123024	171540		70635	151776	300411	205092	75136	243472		175548	125250		559078	163268	297637
3598	(3'-5')-cytidylylguanosine	Nucleotide	Dinucleotide	52745	LC/MS Neg	100009063	1537	587.126	2382-65-2	65101			78797		28916	37636	109058	160006	93362	89515	54004	98376	128452	34323		93670	56460	239197	55594	80781	214469	180893	63617		23142				133227	62044	24082	86845		45779			208474	32463	93024
3599	(3'-5')-cytidylyluridine*	Nucleotide	Dinucleotide	62399	LC/MS Neg	100020728	1522	548.104					234540	140962	88386	73297	192075	215601	164524	222740	98219	154091	281150	146512	71478	206214	151329	328538	112533	210181	272350	210345	131139	233730	289400	85787	220449	215700	331618	212255	49649	137789		101395	87017	59063	336813	88070	243340
3600	(3'-5')-guanylyladenosine*	Nucleotide	Dinucleotide	62761	LC/MS Neg	100020725	1950	611.137					45834			100612	187070	143330	65198	46643	107987	92147	73399		58196	114720	75538	219146	44485	98112	316778	187112	136402						77148		43519	215223		83767	55259		333900		87127
3601	(3'-5')-guanylylcytidine	Nucleotide	Dinucleotide	52746	LC/MS Neg	100009064	1670	587.126	4785-04-0	107595						75718	163524	168072		106482	150267	137626	177891			207392	98287	274823	95622	174035	286586	195699	137250						123185			223963		138642	97939		412386	136190	220040
3602	(3'-5')-guanylyluridine	Nucleotide	Dinucleotide	52743	LC/MS Neg	100009056	1772	588.11	4785-07-03					50833	51021	108937	266585	206914	58851	23246	120013	120882	103384			164052	110600	297135	80912	172816	248642	207208	100838	41347			34141		67938		45891	163332		100587	56866		359042	105402	108068
3603	(3'-5')-uridylylcytidine*	Nucleotide	Dinucleotide	62398	LC/MS Neg	100020729	1591	548.104					284984	61725	82358	36654	115488	142609	127274	159598	89787	74271	172798	112306	59159	176671	148308	187819	74639	141521	188410	157932	129793	94217	150336		51308	117441	281928	133075	54242	221163		94975	88864	30751	298036	83403	172347
3604	(3'-5')-uridylylguanosine	Nucleotide	Dinucleotide	52742	LC/MS Neg	100009057	1637	588.11	3474-04-02	107394			94861		32860	41658	69473	110704	78292	98240	30909	50656	98674	30590		83626	29721	116999	30513	43799	124142	129697	63645						125539	75607	37458	138775		37005			158890		69369
3605	(3'-5')-uridylyluridine	Nucleotide	Dinucleotide	52741	LC/MS Neg	100009058	1688	549.088	2415-43-2	102258			287172	115848	53958	60348	199818	152585	137017	244085	78712	73119	252032	152245	70647	232866	148240	274671	79915	155296	245361	201075	168962	362688	456168	108975	263132	366354	499205	316021		236125		127158	84830	47314	393903		240199
2333	1-(1-enyl-oleoyl)-GPE (P-18:1)*	Lipid	Lysoplasmalogen	44621	LC/MS Pos Late	100005372	1566	464.314								1546794	513324	1471373	1774229	932632	699303	1142892	472194	778147	845849	480844	453591	3133884	412929		1278991	502167	2.01056e+06	606135	2100234	2364174	1.84612e+06	1238309	1334918		1488645	6628174	4849554	1.71447e+06	4836778	1.82102e+06	981932	3371355	980919
2311	1-(1-enyl-palmitoyl)-2-arachidonoyl-GPC (P-16:0/20:4)*	Lipid	Plasmalogen	52689	LC/MS Pos Late	100009014	2154	766.575				HMDB11220	1510459	1905110		3561831	1311511	3490260	3561229	1984034	489226	1812597	2002290	663399	518525	435900	653744	3178612	531686	434685	1136773	446272	609529	1671556	9948209	2372941	4341902	2399003	8115661	1173769	1428925	6788606	2770381	1548923	5865200	2844441	1335098	4723930	896143
2303	1-(1-enyl-palmitoyl)-2-arachidonoyl-GPE (P-16:0/20:4)*	Lipid	Plasmalogen	52673	LC/MS Pos Late	100009002	2270	724.528				HMDB11352	1644757	2634009	830982	3053349	2770543	2009956	2660462	1911285	1261708	1874393	1776927	1500860	1107866	1179834	905667	3330845	1284711	1588642	2.01981e+06	1157035	1069920	1782917	3893393	2361067	2807695	2304825	2193281	1849261	910390	2515456	7623977	1135165	2199755	1834738	1302879	2100764	1217952
2312	1-(1-enyl-palmitoyl)-2-linoleoyl-GPC (P-16:0/18:2)*	Lipid	Plasmalogen	52682	LC/MS Pos Late	100009009	2226	742.575				HMDB11211	374116	626200		853711	221072	769597	1680319	584941		639147	363104	224073		180633		1.89496e+06			315006		153113	299431	2.08837e+06	711444	1078668	1030654	1338383	500583		1970618	1.68944e+06		1288249	631536	239126	1548947	168553
2300	1-(1-enyl-palmitoyl)-2-linoleoyl-GPE (P-16:0/18:2)*	Lipid	Plasmalogen	52677	LC/MS Pos Late	100009069	2351	700.528				HMDB11343					221820	172445	248656				173679					318784						388827	495970	427112			202112	282389			1576150			284500
2305	1-(1-enyl-palmitoyl)-2-oleoyl-GPC (P-16:0/18:1)*	Lipid	Plasmalogen	52478	LC/MS Pos Late	100009007	2443	744.59					745524	815059	234043	1843638	495191	1680780	1.92265e+06	933700	278404	1307465	777988	676409	160047	300793		1747183			615967	193316	442787	705318	6913109	1027787	2465356	1.59304e+06	4568720	435948	1140833	5013303	1935007	1125676	3227219	1.76414e+06	405684	2803998
2299	1-(1-enyl-palmitoyl)-2-oleoyl-GPE (P-16:0/18:1)*	Lipid	Plasmalogen	52477	LC/MS Pos Late	100009005	2600	702.543				HMDB11342	1137695	2128309	648142	2130555	2333032	2200833	1834208	1218569	843646	1004504	2395341	1304524	601852	1012047	582941	2112070	697053	912089	1044443	908484	852001	2515837	4283642	2288912	3113044	2503080	2014865	2423465	593461	2130580	5601358	952591	1287954	1550765	1398932	1386641	734211
2330	1-(1-enyl-palmitoyl)-GPC (P-16:0)*	Lipid	Lysoplasmalogen	52474	LC/MS Pos Late	100002875	1547	480.345		10917802		HMDB10407							3377968			1994235						3423351					2535989		2950060	2766127		2341605			2639494	8989443	4020862	3235115	6460144	3592412		4661820
2331	1-(1-enyl-palmitoyl)-GPE (P-16:0)*	Lipid	Lysoplasmalogen	39270	LC/MS Pos Late	100003000	1558	438.298					1.00866e+06	457323	797796	2488785	1949041	2813293	3238829	1.89542e+06	2093301	2.07088e+06	1077659	1955613	1.45004e+06	1123049	1224640	5119544	1242570	1081776	2617433	984436	3424623	1304088	3.02248e+06	3440846	2895057	2131797	2139093	1032854	3128070	10223375	10950382	3114101	7.20655e+06	3652614	1.8732e+06	5.93623e+06	2064439
2335	1-(1-enyl-stearoyl)-GPE (P-18:0)*	Lipid	Lysoplasmalogen	39271	LC/MS Pos Late	100003001	1649	466.329					3009541	1234894	1914109	5197005	3464551	4125577	5123754	3716628	3213816	3723306	2.29896e+06	4352719	3276787	2089934	1781123	6947584	1919343	2.24903e+06	4277260	1714047	4710258	2376505	5330124	4519525	5375446	5462301	4009325	2663765	3992999	9645463	8793982	3262416	10259619	5627586	3.48948e+06	7.11916e+06	3341506
4305	1,2-dilinolenoyl-digalactosylglycerol (18:3/18:3)	Xenobiotics	Food Component/Plant	54892	LC/MS Pos Late	100009392	1941	954.615					240876					368009	217477	274665			127244	172472		114682		352186			170869	350298	324915			145956		223442	241012	244831	340635	232482							281957
2276	1,2-dilinolenoyl-galactosylglycerol (18:3/18:3)*	Lipid	Glycolipid Metabolism	54891	LC/MS Pos Late	100010877	2046	792.562		5282287	C13871		1722914	770953		681204		1903692	1329213	1.50914e+06			1239608	1303859		700320		2149888	1156710		977714	1789895	1014406	1233753		1774287			1.88394e+06	1075779	1048253	1332315	733617					1081587	1717332
2272	1,2-dilinoleoyl-digalactosylglycerol (18:2/18:2)*	Lipid	Glycolipid Metabolism	54897	LC/MS Pos Late	100010873	2256	958.646					1992216	1526489	1615519	1.29424e+06	1283740	2603174	2480423	1.85962e+06	1500228	2372627	1100950	1798763	1080811	2.04389e+06	1086185	2763326	1.54667e+06	1995980	1921857	2.48958e+06	3244759	2460787	1158508	2285791	1.76173e+06	3098448	2124755	1793360	2749796	2.84372e+06	7439647	1949860	1048396	1827425	1746619	1.62605e+06	1756550
2273	1,2-dilinoleoyl-galactosylglycerol (18:2/18:2)*	Lipid	Glycolipid Metabolism	54899	LC/MS Pos Late	100010879	2415	796.593		6535011			9372633	5624362	5543790	4418089	3258967	9189285	9425947	8935761	7.27481e+06	7943698	5430776	6297349	2975139	6658568	3477867	9995248	5715047	6502737	7351892	10229175	10563401	11471262	2428701	7642169	6530219	11808708	9791758	9139363	9133818	10902201	9154483	5482703	2445919	3819698	4286413	7125040	9332700
1892	1,2-dilinoleoyl-GPC (18:2/18:2)	Lipid	Phosphatidylcholine (PC)	52603	LC/MS Pos Late	100008903	2006	782.569	998-06-1	5288075		HMDB08138	43902104	34487800	29755284	23858214	13097553	51197212	44130332	55979436	29698196	33588944	32210256	35843720	12051493	30544276	22668744	76720864	36117636	38444480	47803256	75034736	42617176	64466956	10375563	8.06853e+06	29097152	54174380	48384928	50199416	47752824	68157680	45746936	33956008	9887014	16890548	11833174	50384752	44548232
1972	1,2-dilinoleoyl-GPE (18:2/18:2)*	Lipid	Phosphatidylethanolamine (PE)	53174	LC/MS Pos Late	100009217	2083	740.522		9546812		HMDB09093	1551919	2604899	1807662	981348	739525	2861914	1934335	2.97683e+06	1473829	1415915	2023581	2.71247e+06	422858	1352751	997845	5190077	1304098	1231808	3155939	4925653	2748748	4264357	551609	671293	1109707	3.4586e+06	2550600	3700600	2508727	4285465	2753428	2158475	355503	703853	674551	3427736	2242090
955	1,5-anhydroglucitol (1,5-AG)	Carbohydrate	Glycolysis, Gluconeogenesis, and Pyruvate Metabolism	20675	LC/MS Neg	100000580	802	163.061	154-58-5	64960	C07326	HMDB02712			151564		110033									163548								254770	400804		127446		153443		124335	189554	404154	246068	260930	208494	415088	209431
1214	10-heptadecenoate (17:1n7)	Lipid	Long Chain Fatty Acid	33971	LC/MS Neg	100001278	5555	267.233	29743-97-3	5312435		HMDB60038	13767681	16073546	9643936	10789274	9122494	14497895	22118880	8272402	9671979	16883360	8841323	11547564	6376381	10998310	13318531	11424031	10952052	16496574	9895394	9574962	5608713	7.54787e+06	10071532	10529398	14655285	12963594	13264881	9159070	12331944	3630240	4585191	11235621	11212286	8484089	9782049	8745894	5480121
1605	10-hydroxystearate	Lipid	Fatty Acid, Monohydroxy	47123	LC/MS Neg	100005852	5370	299.259		9561835		HMDB37396	652704832	681268672	149567168	134461856	190846640	140140672	477148608	490854304	227643568	251260576	373752416	456972896	170202016	139074480	138330272	113139536	313875424	438731840	51812560	48692060	95050616	407508384	365324064	383242560	584044352	220106944	335047584	269251936	138738144	275117504	172787904	148134688	135196992	223392416	107282824	29664812	204702496
1226	10-nonadecenoate (19:1n9)	Lipid	Long Chain Fatty Acid	33972	LC/MS Neg	100001277	5780	295.264	73033-09-7	5312513		HMDB13622	3737805	5162292	4659940	5374002	3.95104e+06	6486197	12009915	2535976	4798420	7.57104e+06	3277437	5501837	2508747	4325485	7265234	4919226	5357882	7.82853e+06	4148550	4.17628e+06	995901	1815278	4850091	4981044	7294010	4856032	5733138	3799199	5779443	1179945	2777239	4262587	5061739	3450534	3.91899e+06	3384828	1461399
1625	12(13)-EpOME	Lipid	Fatty Acid, Oxidized	38394	LC/MS Neg	61	5323	295.228		5283014	C14826	HMDB04702	43259308	38445872	36482176	26149740	26757322	35967704	55457656	37866304	41735920	43340624	27112336	31118584	34051248	34584584	38754072	41681668	29365124	32868600	36604240	39467900	51126312	32798408	18267016	28340616	30521412	26735624	47801656	25045316	41626320	42489660	19185044	30597604	24186642	35315952	29021824	34621452	30522628
1614	12,13-DiHOME	Lipid	Fatty Acid, Dihydroxy	38395	LC/MS Neg	62	5137	313.238	263399-35-5	10236635	C14829	HMDB04705	3374176	3592991	2389001	2316636	2435361	2286000	5.96112e+06	3671536	3064392	3.33176e+06	3072862	2495267	2712901	2666171	2845697	2391422	1925018	2396372	1470632	1778456	2.99943e+06	4590010	3989261	3.25075e+06	3.04792e+06	4496241	4.15904e+06	5506702	3.37049e+06	3609006	2.08834e+06	2794209	1749510	3172608	2799433	2049747	2568995
2862	12-dehydrocholate	Lipid	Secondary Bile Acid Metabolism	44644	LC/MS Neg	100001072	4871	405.265	2458-08-4;2458-08-4	94235		HMDB00400			331368	2424227	3.8991e+06	3294322	4272960	677345	4660677	534043	176902	249763	290932		2562738	2574313	3093726	2037025	2188074	1887456	2763010	241560	15100832	2092171	7057118	812799	5910573	1.4734e+06	13839940	6557037	7749.6				785017	8511987	3.81699e+06
1593	13-HODE + 9-HODE	Lipid	Fatty Acid, Monohydroxy	37752	LC/MS Neg	100002196	5275	295.228		43013			19564626	18142608	22815776	18320342	15970377	18710904	33971872	14998180	29529344	27388774	12679629	16630104	19856932	22907576	26586580	21838316	23031694	27737512	17132424	17431088	25222526	26197074	16245262	25371844	14820218	20738614	29049378	16830820	24652810	17887296	10433660	23081720	17695320	25037620	19262190	21243362	16637113
1589	16-hydroxypalmitate	Lipid	Fatty Acid, Monohydroxy	39609	LC/MS Neg	100002953	5236.2	271.228	506-13-8	10466	C18218	HMDB06294	1617307	946289	868865	998865	687462	2167507	1.11262e+06	1.76015e+06	1299324	1.2577e+06	1.87817e+06	995081	3.17773e+06	1459226	1.02686e+06	1149962	1.85126e+06	1244883	1.81086e+06	1.35373e+06	1.86056e+06	4.16745e+06	3.86599e+06	3.30282e+06	4021147	3.89469e+06	2662982	5225208	2.55193e+06	1.21571e+06	4.29973e+06	2504514	2.63096e+06	1764790	2686960	2161039	2385148
1321	18-methylnonadecanoate (i20:0)	Lipid	Fatty Acid, Branched	62781	LC/MS Neg	100019953	6170	311.296		4383090			1192913	3805956	3621909	5077439	3919716	5904290	9159337	1054776	5031975	2194791	2519515	4825292	609461	9805839	7315692	3056826	3890644	3703526	6309075	1813052	684374	654878	9188709	2226498	2870301	2803841	2106729	3068177	5688380	264663	2050632	5907888	2817030	1720859	1680065	403989	622980
299	1-carboxyethylisoleucine	Amino Acid	Leucine, Isoleucine and Valine Metabolism	62558	LC/MS Neg	100020427	2628	202.108																									68330									506666	1893490
263	1-carboxyethylleucine	Amino Acid	Leucine, Isoleucine and Valine Metabolism	62559	LC/MS Neg	100020425	2663	202.108																									113318									597319	3257578	21417
122	1-carboxyethylphenylalanine	Amino Acid	Phenylalanine Metabolism	62566	LC/MS Neg	100020419	2844	236.093																									185837									794543	4472422	37303
139	1-carboxyethyltyrosine	Amino Acid	Tyrosine Metabolism	62564	LC/MS Neg	100020421	1846	252.088																									63969									377518	1143238
321	1-carboxyethylvaline	Amino Acid	Leucine, Isoleucine and Valine Metabolism	62562	LC/MS Neg	100020423	2008	188.093								19642	36344				17728					38549							193311								38530	1411561	3479741	76521			42554	18219
2358	1-dihomo-linolenylglycerol (20:3)	Lipid	Monoacylglycerol	52387	LC/MS Pos Late	100006121	1623	398.326					2120286	1271870	440535	2302741	2230845	1665344	3269649	2060692	1232507	1946658	1556242	594396	1883040	1523608	1247054	2534171	1077872	666449	2577057	982988	2218843	2005069	1809707	9124352	2310917	1281572	3948617	1088196	1005710	6811464	10606880	509231	4599693	1801901	1137522	3349674	1123688
2378	1-dihomo-linoleoylglycerol (20:2)	Lipid	Monoacylglycerol	35103	LC/MS Neg	100001483	6800	307.264					62536	206158	90959	206085	158047	185348	431304	72428	201754	251445	102013	136593		77662	299351	254495	103724	169351	129873	162431			187927	411747	168378	79351	237951	155569	135394		567932		165380		194667	199884
2362	1-docosahexaenoylglycerol (22:6)	Lipid	Monoacylglycerol	52402	LC/MS Pos Late	100001481	1542	420.311				HMDB11587	777649	412845	432433	1366938	1.0108e+06	454625	976701	442854	554682	467833	528268		1461966	661221	960505	810050	397589	314585	1127612	467014	429054	478793		5173345	697644	295239	1.55946e+06	335996	519113	5672312	16981976		1194625	438647	457494	1938506	325252
2360	1-eicosapentaenoylglycerol (20:5)*	Lipid	Monoacylglycerol	53220	LC/MS Neg	100009403	6088	301.217				HMDB11580	179479					157784	243563	201142							213134							274896		290221	217574	172650		81922		83382		124933		2027167	1602937
2356	1-eicosenoylglycerol (20:1)	Lipid	Monoacylglycerol	52404	LC/MS Pos Late	100001477	1830	402.358	55355-34-5				1908514	2045310	1230315	1.68053e+06	1356395	1657342	2743824	2044503	1460606	2.07253e+06	1405479	1219740	1541733	1562559	1685760	2231546	1.77507e+06	1808132	2247429	2.0968e+06	2434943	1688536	1320252	2.02439e+06	1302822	984106	1.88331e+06	1577310	1506056	1856255	1401583	1008020	1.89974e+06	1651514	1293616	2289430	1524389
2373	1-heptadecenoylglycerol (17:1)*	Lipid	Monoacylglycerol	62449	LC/MS Neg	100020769	6390	267.233					415165	472861	299071	449069	241881	509671	1032145	228435	359986	451141	243889	340111	154240	255828	274403	690492	168269	251028	398189	543473		232041	241198	497489	341104	334119	495444	379150	435771	200700	539033	268536	306346	282182	288063	519408	219598
2136	1-lignoceroyl-GPC (24:0)	Lipid	Lysophospholipid	49617	LC/MS Pos Late	100002873	1907	608.465	325171-59-3			HMDB10405	215820			371704	148750	237971		119267	353903	170469			231883		171549		238872		272610				320483						380271	379641	740442	342762	233189				215035
2354	1-linolenoylglycerol (18:3)	Lipid	Monoacylglycerol	52400	LC/MS Pos Late	100001435	1533	370.295	124151-74-2	53480978		HMDB11569	100160208	60143052	30982448	34608416	45633700	82929984	134709056	108546096	36599032	68941536	57849276	27231222	40144840	52208368	48875624	150729104	45871880	31149048	124631056	168294400	133296416	115371808	27611088	75501896	49201784	49092928	118093152	102689920	52352088	137321136	80239600	30559920	65270172	63255248	47172888	164806976	115415872
1896	1-linoleoyl-2-arachidonoyl-GPC (18:2/20:4n6)*	Lipid	Phosphatidylcholine (PC)	52710	LC/MS Pos Late	100009131	1969	806.569				HMDB08147				281829			321281		128183				172548			482503		117952	197356				108955		185283				109205	360481	1188738		204061			458105
2275	1-linoleoyl-2-linolenoyl-digalactosylglycerol (18:2/18:3)*	Lipid	Glycolipid Metabolism	54896	LC/MS Pos Late	100010872	2073	956.63					344516	162780	220084		114870	483469	317433	335477	262642	250211	193428	296428		257173		489341	223028	209631	221973	359981	542134	433529		476906	311769	386100	316212	389723	409230	440580	792841	229965	82265	127274		184504	295231
2274	1-linoleoyl-2-linolenoyl-galactosylglycerol (18:2/18:3)*	Lipid	Glycolipid Metabolism	54898	LC/MS Pos Late	100010878	2209	794.578					1466637	1646468	846689	652245	541958	1.64804e+06	1.33201e+06	1370986	863652	1224650	536466	1190247	477874	1127815	542401	1722635	1042221	888247	1052122	1797852	1671844	1519749		1472310	880756	1.65517e+06	1437794	1277045	1374347	1560952	1052932	833512	177226	493162	537795	1009781	1316960
1893	1-linoleoyl-2-linolenoyl-GPC (18:2/18:3)*	Lipid	Phosphatidylcholine (PC)	53176	LC/MS Pos Late	100009343	1939	780.554				HMDB08141	3973074	2875894	2737689	1967439	1181097	4443522	3796777	4633827	2569291	3396656	2575386	2766580	1379193	2564543	2291440	6461466	3023049	3058728	3946665	6519374	4.05065e+06	5212746	1542320	1107601	2540017	5133152	4321076	4113239	4492013	5859238	3.97854e+06	3122598	1098464	2203224	1307523	4260283	3492028
2278	1-linoleoyl-galactosylglycerol (18:2)*	Lipid	Glycolipid Metabolism	62376	LC/MS Neg	100010881	5966	515.323		5320254			187114	240421	320624	181849	112465	507965	761793	138758	263524	627709	86806	288749	157547	300818	397170	326828	154432	52597	277919	570051		149518	261839	233754	468279	415023	369310	254820	604500		1222877	381793	312791	379211	270225	442243	70120
2353	1-linoleoylglycerol (18:2)	Lipid	Monoacylglycerol	52388	LC/MS Pos Late	100001040	1595	372.311	2277-28-3	5283469			687838592	479885024	286914976	321989440	396746784	595414528	840376832	696144512	374380032	683438080	504148576	261682848	379338368	406830080	405597056	883349056	425729408	332784352	746859328	866668480	824830656	764602880	261162576	588056320	383874944	367096288	758057088	657848256	485308160	774842624	599736576	270172224	511266528	529665952	352513312	903277376	763043392
2107	1-linoleoyl-GPC (18:2)	Lipid	Lysophospholipid	34419	LC/MS Pos Late	100001395	1465	520.34		11988421	C04100	HMDB10386	8874400	2769816	4694804	3926172	2585817	11090517	5055587	6926637	5679737	6508551	2915777	3265932	5889255	7063277	5573187	7841796	8.01566e+06	4537716	8183164	16283236	10082249	6802595	2969891	1731795	10132818	5225106	6617559	7345764	16041943	10999014	51422640	7239610	6352862	7306284	3813174	8826509	6129122
2157	1-linoleoyl-GPE (18:2)*	Lipid	Lysophospholipid	36600	LC/MS Pos Late	100001570	1482	478.293		52925130		HMDB11507	3316072	675814	2222784	811862	990499	3.3581e+06	2022721	2403360	2294278	2.05529e+06	1120990	1137640	2991853	2.00368e+06	2615799	2508188	2531059	1063622	2361932	5197745	4729544	2402084	1827634	1146802	3233388	1.79694e+06	1645273	2371855	6272963	3977062	26156268	3.16643e+06	2799547	3.01972e+06	1556296	3713672	2211294
2194	1-linoleoyl-GPG (18:2)*	Lipid	Lysophospholipid	54885	LC/MS Neg	100009227	5516	507.273					175628					433443	684702	183747	66508	219650		302920	239532						62819	101066	114991	183938	470479	351356	340747	502295	482494	298599	847700	262828	1.91909e+06	377789	391621	459400	94879	311279	79928
2202	1-linoleoyl-GPI (18:2)*	Lipid	Lysophospholipid	36594	LC/MS Neg	100001778	5494	595.289					108962		61999			464504	563155	247564		87031		270542	892036	76267	215424	89133			71204	194434	497947	204711	1251640	205538	298484	377421	361908	385916	953468	203170	1121302	894759	587925	1434147	154051	291087	157368
2350	1-margaroylglycerol (17:0)	Lipid	Monoacylglycerol	34391	LC/MS Neg	100001429	6571	269.249	68002-72-2	107036			299006	394947	343046	593377	574574	1290107	801941	201387	552496	687352	483051	432925		422926	611532		270638	330818	662705	426597		278942	713087	563658	624191	706022	527973	510101	271975			392275	550962	228078	943141	572596	157893
83	1-methyl-4-imidazoleacetate	Amino Acid	Histidine Metabolism	32350	LC/MS Pos Early	100001208	2064	141.066	2625-49-2	75810	C05828	HMDB02820	443181	197825	1245100	602524	703302	2.94255e+06	1996498	1595711	717405	781441	470536	1053047	855659	982365	462302	403438	1302532	412349	940018	453561	452256	445721	3622077	797848	1370865	1216794	2599756	795865	536916	1833050	2151836	2394560	2839063	856246	9061976	1667227	421803
3468	1-methyladenine	Nucleotide	Purine Metabolism, Adenine containing	1527	LC/MS Pos Early	54	2133	150.077	5142-22-3	78821	C02216	HMDB11599	1430014	1659890	585833	1399567	2189566	1.02935e+06	2.00534e+06	577366		672356	1418785	1255438	647560	884995	422176	286152	478129	1090598	356874		388606	730980	1673053	783755	1.73728e+06	1057358	1339719	589533	386735	565731	12311827	1386176	715718	328149	3.95436e+06	479518	448087
3502	1-methylguanine	Nucleotide	Purine Metabolism, Guanine containing	32395	LC/MS Neg	100001133	1643	164.058	938-85-2	70315		HMDB03282	82602	80262	51793	132477	155699		47948		70077			56914	58460	65405	64767			41638					38896		42381		30955		62621		495399	42722			129223
82	1-methylhistamine	Amino Acid	Histidine Metabolism	43831	LC/MS Pos Early	100001204	3040	126.103	501-75-7	3614	C05127	HMDB00898			326790	539524	328613	1310410	992298	491708	187164	172507		538321	118621	276191		101144	876038	136286	355990	94837			1103987	325902	470428	104768	2368334	132106		1111406	1324678	466491	1296703	194945	1457538	1162609	350852
66	1-methylhistidine	Amino Acid	Histidine Metabolism	30460	LC/MS Pos Early	100001051	2755	170.092	332-80-9	92105	C01152	HMDB00001		117976				190165	152111																596659	765624	360354		302135			3613734	4057777		489805	293091	1778137	194529
3623	1-methylnicotinamide	Cofactors and Vitamins	Nicotinate and Nicotinamide Metabolism	27665	LC/MS Pos Early	55	1940	137.071	1005-24-9	10129985	C02918	HMDB00699						239061			133891					81119	54250	31459	70113												80152	334847	85931	1241957	48713	192319	7.70672e+06	126913
1801	1-myristoyl-2-palmitoyl-GPC (14:0/16:0)	Lipid	Phosphatidylcholine (PC)	19258	LC/MS Pos Late	100000672	2147	706.538	69525-80-0	129657		HMDB07869	510428	245033		676332		441840	377742	289733	363732	342133	346247	459840		372574	235060	623294			365143	287861	424852	338994	475663	218271	743105	436945	437206	415283	457600	1212543	2565455	336084	430900			613892	274981
2345	1-myristoylglycerol (14:0)	Lipid	Monoacylglycerol	35625	LC/MS Neg	100001618	6353.3	227.202	75685-84-6	79050	C01885	HMDB11561		741393	1052213	1019244	1065558	1620546	1292525	449855	595457	853535	3070738	1199214	653367	1502204	1.04644e+06	639136	516925	623328	686274	1012157	509897	829376	1587430	938964	1411122	1442680	862830	1396814	1043935	1684095	867943	1212681	1158947	1211674	2053063	928340	827943
1881	1-oleoyl-2-linoleoyl-GPC (18:1/18:2)*	Lipid	Phosphatidylcholine (PC)	52453	LC/MS Pos Late	100008981	2165	784.585					38909984	34100688	24682854	23887738	12961131	48354616	41416952	49290352	28347494	29880008	29188600	28445252	11715928	29366692	18742768	69411528	31715496	32676346	36105184	57115756	40592984	53413992	13016455	7767570	29872220	44282048	46779380	44797324	44263772	67388112	59394888	28823644	9907658	18411356	12159738	46217292	39490224
1965	1-oleoyl-2-linoleoyl-GPE (18:1/18:2)*	Lipid	Phosphatidylethanolamine (PE)	52687	LC/MS Pos Late	100009078	2270	742.538		9546753		HMDB05349	611995	1215091	612979	667921	515408	1411063	952385	1250948	871609	777705	832834	1005510	221560	532657	497103	2315530	490859	423771	1150847	1527668	1229693	1819274	395327	499143	449640	1628106	1256006	1651493	1164502	1746618	2561023	917429		441990	514705	1380994	879429
2352	1-oleoylglycerol (18:1)	Lipid	Monoacylglycerol	52389	LC/MS Pos Late	100000924	1695	374.326	111-03-5	5283468		HMDB11567	172408256	109211360	62862476	75989272	77985400	144112160	193664240	159757136	94001672	152501120	105703008	61871356	89652704	90480144	93880272	211346944	115067872	86028688	162798400	229618880	201410720	168916560	52515968	131283240	80296336	78447992	184263472	131259776	117629576	170151744	125954544	66266216	114677704	124008768	77412816	216678784	171857264
2104	1-oleoyl-GPC (18:1)	Lipid	Lysophospholipid	48258	LC/MS Pos Late	100001272	1540	522.355	19420-56-5	16081932		HMDB02815	10893810	2532772	6659788	4769483	2410291	8306246	6594859	7170381	7297601	11750418	3.59686e+06	2951217	11475793	7025547	6360487	8.18071e+06	8443760	4100296	7708380	13642785	13092354	7298114	5106601	2225709	11262248	4138809	7371500	6705939	17520844	12819443	47225620	7345034	10286232	14508782	4930214	11087672	6955951
2155	1-oleoyl-GPE (18:1)	Lipid	Lysophospholipid	35628	LC/MS Pos Late	100001569	1554	480.308	89576-29-4	9547071		HMDB11506	1322041		899068	558273	378393	992924	743179	1018747	655587	921555	476461	355352	772628	867220	666557	1077894	971520	464922	975519	1696075	1318214	724957	503380		1309495	440938	511053	643463	2125486	1711669	7.88451e+06	793633	658004	1162362	569315	1219087	690306
2192	1-oleoyl-GPG (18:1)*	Lipid	Lysophospholipid	45968	LC/MS Neg	100005716	5610	509.288						375179		1002957	469175	4324092	1455266	144901	208402		1217901	1316257	439916	449610		137764			759721	769628		362412	2129740	596254	862690	2058813	1372521	667625	1452420	163191	700053	979741	1670717	884709	1.55024e+06	357055	321173
2200	1-oleoyl-GPI (18:1)*	Lipid	Lysophospholipid	36602	LC/MS Neg	100001777	5599	597.305					135533		175667			371874	622602	179767	101907	189391		233668	664537	119376	236110	121609			84309	141461	176040	153606	1332622	236438	243186	368981	275909	336298	707505	103659	958201	652623	601105	1315984	201092	263595	119870
2349	1-palmitoleoylglycerol (16:1)*	Lipid	Monoacylglycerol	52431	LC/MS Pos Late	100008952	1588	346.295				HMDB11565	996518	749577	407177	583569		629320	986253	655881	754074	850936	867803	403299		657986	453799	1079163	514642		1447940	1352457	1221944	1218263	391509	1089202	685724	537014	732769	738388		1067879	1.00575e+06		948088	803679	759825	1404072	896486
1834	1-palmitoyl-2-arachidonoyl-GPC (16:0/20:4n6)	Lipid	Phosphatidylcholine (PC)	52462	LC/MS Pos Late	100008914	2091	782.569	35418-58-7	10747814		HMDB07982	3439269	2412037	1.88465e+06	6440969	3602009	4348799	4344698	2942285	4411688	3903812	3058828	2919199	3.71257e+06	3268901	2576219	8025428	3385445	3273831	4251689	3250082	1.91324e+06	2834115	3164177	2354486	5865237	4.18323e+06	5962535	2785987	2938880	7298185	11830786	2504446	3623731	2.06654e+06	2555690	7713506	2449094
1942	1-palmitoyl-2-arachidonoyl-GPE (16:0/20:4)*	Lipid	Phosphatidylethanolamine (PE)	52464	LC/MS Pos Late	100008990	2198	740.522		9546800		HMDB05323		374069	460891	1244422	1575086	542709	328170	186430	326406		454607		497062	417650		474230	304192	223155	462137	384783	193986	538682	458626		428424	192018	194083				1017536	107049	317146		721542	604010	145904
1840	1-palmitoyl-2-docosahexaenoyl-GPC (16:0/22:6)	Lipid	Phosphatidylcholine (PC)	52610	LC/MS Pos Late	100008915	2023	806.569	59403-54-2	6441886		HMDB07991	732784	458917	462161	1209496	791108	714050	879104	676396	1348470	971921	735670	909509	1238818	878237	785276	1878079	813410	963462	856983	933747	514351	607781	686668	552400	1192769	1201539	1311116	627316	985148	1715800	3088726	726814	934813	585392	701722	1630367	740081
2268	1-palmitoyl-2-linolenoyl-galactosylglycerol (16:0/18:3)*	Lipid	Glycolipid Metabolism	54900	LC/MS Pos Late	100010894	2455	770.578					360714	77775			74990	243313	471806	324772				199229				453141		107085			390395	440283		347151	141879	380523	227343	611257	389869					150327	272865		776728
2266	1-palmitoyl-2-linoleoyl-digalactosylglycerol (16:0/18:2)*	Lipid	Glycolipid Metabolism	54887	LC/MS Pos Late	100010874	2498	934.646					1667114	1441720	1410126	1582159	786075	2012743	2024200	1787257	1405646	2230467	966689	1629372	1269840	1595354	992191	2.0099e+06	1183245	1611835	1189082	1900479	2384884	2.07667e+06	938192	1934321	1217976	2067054	1629679	1425439	1822255	2420031	10923803	1446086	1720231	1876585	1462251	1395215	1312127
2267	1-palmitoyl-2-linoleoyl-galactosylglycerol (16:0/18:2)*	Lipid	Glycolipid Metabolism	54901	LC/MS Pos Late	100010893	2731	772.593					3183655	3001729	1.5775e+06	2.87912e+06	2593552	3805462	4549179	3648105	2109512	2.05066e+06	3220559	3.63409e+06	1650349	2042222	1.04307e+06	4030512	1.56195e+06	2500007	1.80308e+06	1.77999e+06	2.86011e+06	7.84791e+06	1639172	5188941	3073145	4759671	3107043	6392652	3750912	2353838	1126239	1974386	2759852	2354549	3080143	2149790	8760295
1823	1-palmitoyl-2-linoleoyl-GPC (16:0/18:2)	Lipid	Phosphatidylcholine (PC)	42446	LC/MS Pos Late	1537	2160	758.569	40811-94-7	5287971		HMDB07973	38363748	30178984	25741168	30806192	15281134	46710104	42636368	45646900	31838932	33179240	27348880	32451416	19773004	30214050	23185486	75557712	32376386	34260276	38264396	55793040	38278036	50628392	14608584	11472288	33922120	46189316	42060156	42415280	44328656	68151808	91829152	30928788	16317544	19789832	17527196	51289896	34683152
1939	1-palmitoyl-2-linoleoyl-GPE (16:0/18:2)	Lipid	Phosphatidylethanolamine (PE)	42449	LC/MS Pos Late	100001870	2275	716.522		9546747		HMDB05322	1783203	3058090	2865214	3.92257e+06	4.16881e+06	3233875	3608014	2986885	3.53148e+06	1765671	2305024	3.92294e+06	4391333	2284578	3467636	4321988	3988557	4762548	3012082	3288251	3626633	5121376	1756794	1269788	3412903	2709917	2451187	3496452	2263279	2960004	5031701	2968075	1.76871e+06	1616433	5863994	6178397	3187586
2039	1-palmitoyl-2-linoleoyl-GPI (16:0/18:2)	Lipid	Phosphatidylinositol (PI)	52450	LC/MS Polar	1528	910	833.518				HMDB09784	1201654	249253	693955	103292		2140421	1343376	1351861	650427	846840	837460	989093		1025358	457667	2680896	666707	408793	1389044	2245692	1395587	1011955		1.00397e+06	736338	1820677	1.41904e+06	1328820	1332392	1420725	1400503	1073806		278064	522068	1558233	1242528
1820	1-palmitoyl-2-oleoyl-GPC (16:0/18:1)	Lipid	Phosphatidylcholine (PC)	52461	LC/MS Pos Late	1539	2358	760.585	26853-31-6;26853-31-6	6436017		HMDB07972	16840228	14804147	10536755	16257036	8221897	20301662	18443100	18095832	14330455	16309299	12617287	13569450	7129780	13781855	9042542	33721340	14136561	14203629	15922248	22178874	16400523	20948604	10472238	6739682	17676388	20462040	21459484	17207488	18654260	31122716	47871932	12484444	8468102	10388378	8811733	23909120	14608659
1817	1-palmitoyl-2-palmitoleoyl-GPC (16:0/16:1)*	Lipid	Phosphatidylcholine (PC)	52470	LC/MS Pos Late	100008984	2160	732.554				HMDB07969	1192731	912525	442073	1451929	598843	1116205	1080355	970514	1115187	1005091	683233	941162	684592	1034874	635368	2133713	758846	807656	1387340	1081132	820396	1185826	1087010	970229	1715389	1185804	1555463	855259	1071886	3266010	12997781	596481	599836	792150	519856	1712483	690302
1818	1-palmitoyl-2-stearoyl-GPC (16:0/18:0)	Lipid	Phosphatidylcholine (PC)	52616	LC/MS Pos Late	100008921	2653	762.601	59403-51-9			HMDB07970	189726			364614		417028	173295		446896	188574		492042	142121	91983	150207	289957					203462	385307	632478		386851	562051	523318	123677	310578	1.03972e+06	2503168	346793	283488	157287	255069	360216
2282	1-palmitoyl-digalactosylglycerol (16:0)*	Lipid	Glycolipid Metabolism	62374	LC/MS Neg	100010890	5979	653.375					239707	1051923	409796	1164532	362724	237060	1155575	153368	170356	972826	1366363	687517	98573	297871	233196	489774	254728	354329	349237	641341		141869	347621	574263	222902	463941	125930	350074	367884	54719	1183069	189950	315719	486827	152299	288068
2283	1-palmitoyl-galactosylglycerol (16:0)*	Lipid	Glycolipid Metabolism	62372	LC/MS Neg	100010885	6161	491.323		10413348			401015	921610	545695	800339	429585	667268	760608	253340	282079	656307	600327	837717	298961	384395	455861	387252	314373	418529	369801	324781		429544	1297403	506074	625239	783055	201392	711806	536896	58785	88788	448744	721587	470271	729184	266529	126131
2348	1-palmitoylglycerol (16:0)	Lipid	Monoacylglycerol	21127	LC/MS Neg	100000827	6550	255.233	542-44-9	14900		HMDB31074	20563080	18416208	19993316	32723510	22338004	30746496	51696648	11902334	20160684	34687184	17708152	21604252	15942181	21904922	36142544	38585200	16106511	15350310	23850746	39130672	8802488	13135007	26151148	31452444	25529408	18992724	28071518	25745160	21965386	10872077	25591134	15792043	25300760	17250100	36365700	31499956	8546929
2079	1-palmitoyl-GPA (16:0)	Lipid	Lysophospholipid	34428	LC/MS Polar	100001445	1445	409.236	17618-08-5	6419701	C04036	HMDB00327	370994			373546	457731	829532	927393	141005		313803	1.02052e+06	308598		393951	264700	427497			278861	827290	808637	3469696	457332	1333415	568350	1444474	828299	2259460	166783	697613	304885			426834	390670	192643	276974
2094	1-palmitoyl-GPC (16:0)	Lipid	Lysophospholipid	33955	LC/MS Pos Late	100001263	1525	496.34	17364-16-8	86554		HMDB10382	13543193	3.71719e+06	9296451	8839742	4805848	14302564	10096114	10353677	12739283	20105672	5574662	5961079	10835088	12375361	8233835	17154388	13851975	6384684	15740263	20883312	16698810	9189742	5183738	4.18678e+06	15451468	8.22627e+06	11775354	9247403	28611192	29507724	131736728	12153568	9657951	11241035	6394122	23650442	8968692
2146	1-palmitoyl-GPE (16:0)	Lipid	Lysophospholipid	35631	LC/MS Pos Late	100001567	1544	454.293	53862-35-4	9547069		HMDB11503	4120194	1273898	4946208	3646070	3761299	3607052	3202879	3047967	5022723	3234911	1553981	2648229	4407767	3956145	4246306	4467002	4374644	3349652	3904557	5336192	5201045	3118070	2881100	1120890	3865584	1943918	2375284	1924040	6979551	5994756	16290671	4884090	4.19119e+06	4610923	4.17992e+06	6210526	2600348
2188	1-palmitoyl-GPG (16:0)*	Lipid	Lysophospholipid	45970	LC/MS Polar	100005717	833	483.273		3300276			640239	651737	631073	755649	696411	1507737	1097079	514177	575829	1201996	743810	514286	799130	509059	519721	754181	604681	465101	914792	1382086	898497	1744907	936259	651238	466892	1138017	852939	1354433	1558761	1313411	2073812	664758	866506	1048830	556699	795478	465272
2195	1-palmitoyl-GPI (16:0)	Lipid	Lysophospholipid	35305	LC/MS Neg	100001655	5564	571.289				HMDB61695	1923660		1041013	397670		5360653	4525642	1888104	1.79732e+06	3412346	786102	2257428	712468	1723867	1351635	2123926	515877		1348459	3054332	1215364	1132696	945017	2186319	2404073	3188679	1.61322e+06	2489252	7479813	1472325	10364215	3.201e+06	912031	1511710	936710	2444192	1106268
2347	1-pentadecanoylglycerol (15:0)	Lipid	Monoacylglycerol	47898	LC/MS Neg	100001431	6200	241.217	104140-07-0	190750			530706	1155668	860515	1157525	1506273	1327490	1180760	258243	589371	938150	486379	517110	359001	1207625	1152580	685318	469512	400453	1106668	849556	340144	447007	936630	1.01554e+06	1110391	739926	749563	675403	396841	280521	414106	670537	853352	509090	1352610	908351	384661
84	1-ribosyl-imidazoleacetate*	Amino Acid	Histidine Metabolism	61868	LC/MS Pos Early	100001668	2006	259.092	29605-99-0	5117448	C05131	HMDB02331						179069																									335414	542122			6174871
1867	1-stearoyl-2-arachidonoyl-GPC (18:0/20:4)	Lipid	Phosphatidylcholine (PC)	42450	LC/MS Pos Late	100001869	2300	810.601	35418-59-8	16219824		HMDB08048	1087035	1106952	289819	2531998	1125276	2073442	2308679	1230944	1294977	1.72881e+06	1156498	841421	961352	954106	421014	4013517	1072390	1143270	1833835	908378	446976	1136033	1521799	904909	3.10652e+06	2965576	2693860	958984	717756	4301073	7773213	620070	1509952	399733	604475	3664426	470858
1959	1-stearoyl-2-arachidonoyl-GPE (18:0/20:4)	Lipid	Phosphatidylethanolamine (PE)	52447	LC/MS Pos Late	100008977	2424	768.554		5289133		HMDB09003		536197		722752	498589	330766	318985	240793			281171					650933			216289			743599		180520	403506	510497	299602	332706		640571	3.32019e+06					386651
1873	1-stearoyl-2-docosahexaenoyl-GPC (18:0/22:6)	Lipid	Phosphatidylcholine (PC)	52611	LC/MS Pos Late	100008916	2197	834.601	59403-52-0			HMDB08057				241742			179575									416047			272921						180387		287521			730386	1670480					405428
1856	1-stearoyl-2-oleoyl-GPC (18:0/18:1)	Lipid	Phosphatidylcholine (PC)	52438	LC/MS Pos Late	100008904	2644	788.616	56421-10-4			HMDB08038	1355729	1159317	718742	2.05186e+06	864323	2370813	2056353	1517724	1418557	1667393	1121506	1388853	894296	1081247	641010	4214357	1.04099e+06	853366	1463601	1644713	1281362	2.05557e+06	2.06394e+06	986132	2708257	2788991	2814246	1689728	1352108	5547800	13231635	1135914	1371662	1215952	735445	3483030	1154109
2102	1-stearoyl-GPC (18:0)	Lipid	Lysophospholipid	33961	LC/MS Pos Late	100001271	1606	524.371	19420-57-6	497299		HMDB10384	4478692	2146045	3816342	12421322	4422805	6343619	5827447	4989611	8.32463e+06	8833319	3.64457e+06	4638664	9006847	6088037	3278725	9277847	5075897	3595310	7.61166e+06	4600082	5556365	5134535	6167099	3207625	9910467	5297634	6706898	3.61917e+06	10915701	30370222	141443904	4993339	7.34799e+06	4625712	2839031	15641901	4979908
2153	1-stearoyl-GPE (18:0)	Lipid	Lysophospholipid	42398	LC/MS Pos Late	100001461	1626	482.324	69747-55-3	9547068		HMDB11130	2923588	1088751	1687372	7214476	2587931	4527550	3470164	3.2221e+06	4529078	3965033	1843849	2.78165e+06	5.23137e+06	3.06747e+06	1314846	5516309	2.46522e+06	2354061	4252716	2402290	5.16301e+06	5111890	5129075	2807763	7642521	3595920	6417477	2333444	7647781	25679252	77101528	3575700	5124489	2660755	1970728	9672193	3.46733e+06
2190	1-stearoyl-GPG (18:0)	Lipid	Lysophospholipid	34437	LC/MS Neg	100001462	5816	511.304					561553	479695	547546	1211432	848977	2559073	1617758	314825	468255	967357	1.42639e+06	967194	447865	502055	637814	409563	366439	336050	737489	464746	116595	502909	1.42128e+06	861900	777993	2189015	1204857	1803384	815089	181958	924541	697788	1245427	745934	1.93628e+06	584125	167582
2198	1-stearoyl-GPI (18:0)	Lipid	Lysophospholipid	19324	LC/MS Neg	100000656	5794	599.32	796963-93-4			HMDB61696	689673	617141	253207	631343	194618	1737795	2101508	544958	436269	1489766	560309	1194443	409097	693573	390427	1100937	386469	168108	451997	468857	319505	549051	2287485	1229045	2106952	1690944	945485	623374	1572765	1191045	11473062	1250460	1157666	720434	441562	1029262	304153
2182	1-stearoyl-GPS (18:0)*	Lipid	Lysophospholipid	45966	LC/MS Pos Late	100004327	1634	526.314		9547101			1366949	870618	650104	2900755	1737061	1.46642e+06	1328418	1150329	1147747	928698	1067660	1127983	679000	1300811	389445	1.28305e+06	748490	777274	1594613	529766	1006778	1204523	1718484	1349970	2336364	1703625	1838314	788715	1.6182e+06	3.98825e+06	12797219	1220946	964791	853146	851198	1.63585e+06	765832
3829	2-(4-hydroxyphenyl)propionate	Xenobiotics	Benzoate Metabolism	35632	LC/MS Neg	100001622	1797.3	165.056	938-96-5	102526	C03080	HMDB41683	7470180	1489585	3.78203e+06	2401565	5338279	18345494	2755527	14286643	11327514	9315586	6682217	4323269	14613065	13198568	8051775	9535263	4647335	4359787	12148411	15349846	11005857	23416566	11488728	11667141	14177305	13828071	22859620	22043204	11122740	10109230		15707139	20508652	17949846	13641767	10246855	1671224
329	2,3-dihydroxy-2-methylbutyrate	Amino Acid	Leucine, Isoleucine and Valine Metabolism	57547	LC/MS Polar	100010869	1318	133.051	14868-24-7	301941		HMDB29576				184810		4242474	670786		110762		126648		168420	112087	488881	535405			2063177	541357	4256182	658304	2.84607e+06	151861	195916		219278	359935	3.41075e+06	7454932	1175743	260516		297190	1254921	548127
3954	2,3-dihydroxyisovalerate	Xenobiotics	Food Component/Plant	38276	LC/MS Polar	100002417	1050	133.051	1756-18-9	677	C04039	HMDB12141	1986253	517241	468623	1220678	3897951	8.24121e+06	3601798	3081559	5318779	1797810	972508	1359197	4985233	5115307	3907937	3754082	1855899	973330	6385346	4871338	6554025	2160986	1359972	715169	1169932	1891618	4239210	1671506	3111427	3433083	888708	5974330	4719051	3.78663e+06	10826320	9258533	2483912
3770	2,4,6-trihydroxybenzoate	Xenobiotics	Benzoate Metabolism	35892	LC/MS Neg	100001718	1574	169.014	83-30-7	66520		HMDB29649	60872	35210	68405	59140	63426	119113	130489	54610	67046	44013	41457		49863		79184	108407	78219	60507	178559	146460	97652	60484	65166	58023	34052	51902	111942	38170	81502	242268	72259	49195			66150	137124	130288
3958	2,8-quinolinediol	Xenobiotics	Food Component/Plant	42975	LC/MS Neg	100004206	3133	160.04	15450-76-7	97250	C06342		31490216	11084032	11705144	22633858	55244692	12339437	35263672	27243068	7793188	29525394	82514104	52650120	20431312	23679694	278144	12504301	23853100	378367	408539	3.91387e+06	31668604	2427014	22454942	95946992	58216844	14257462	89024384	118673992	3827872	21611448		43273920	36561620	28918724	12932310	13774818	52867144
3959	2,8-quinolinediol sulfate	Xenobiotics	Food Component/Plant	48691	LC/MS Neg	100004321	2612	239.997					31846		45061	162328	257829	35536	50244	63014		47407	158279	127521	41643	165970			52810				56369		200534	246861	180039	35737	395736	240895		2298333	103607	418435	112189	70241	901466	32440	74722
4837	2-aminophenol sulfate	Xenobiotics	Chemical	43266	LC/MS Neg	100004322	1677	188.002		181670		HMDB61116			131121		72061	151153	61812	36980	61817			36384		93111		23929	243169		144656				230436		66866		44788			281903		189028	61534	43244	1974633	184534
3461	adenosine 2'-monophosphate (2'-AMP)	Nucleotide	Purine Metabolism, Adenine containing	36815	LC/MS Neg	100001694	1497.7	346.056	130-49-4	94136	C00946	HMDB11617
3487	2'-deoxyadenosine	Nucleotide	Purine Metabolism, Adenine containing	1553	LC/MS Neg	211	2154	250.095	16373-93-6	13730	C00559	HMDB00101	1.02647e+06	365577	283620	230627	625626	329378		655631	357700			510407	439631	380678	766894	111687	577583	105906	123515	166715	667534	74001	694300		246033	277717		593035	317876	30647		419984	214160	168553	781688		25592
3485	2'-deoxyadenosine 5'-monophosphate	Nucleotide	Purine Metabolism, Adenine containing	46333	LC/MS Pos Early	100000485	1284	332.075	653-63-4	12599	C00360	HMDB00905	214620				70217	144704		160163					60329	83213	156526	427375	332631	209932	125672	352681	189186		73889		61524	76490		66120	145221	155939		278780	60020	60314	197729	120817	89306
3574	2'-deoxycytidine	Nucleotide	Pyrimidine Metabolism, Cytidine containing	15949	LC/MS Neg	100000125	1492.2	226.083	951-77-9	13711	C00881	HMDB00014	2796155	1760785	758839	1180670	1664887	1299997	784718	2805118	2950397	1443407	650915	942819	951640	1459068	1615727	1.02751e+06	1962804	1211121	1238737	952770	1464895	582635	856262	1101573	1.01099e+06	2284286	905875	2739759	2472677	2308104	452241	3085643	3236765	1103474	1.63962e+06	2111768	467400
3517	2'-deoxyguanosine	Nucleotide	Purine Metabolism, Guanine containing	1411	LC/MS Neg	348	1751	266.089	961-07-9	187790	C00330	HMDB00085	3.64233e+06	2543858	795203	1801463	2657389	2333710	1541726	1921956	2247660	3.52892e+06	873524	1043366	937563	1276297	2500778	2113935	2957374	3618027	3504774	2545758	1127198	1645612	692104	1489656	1320068	1882166	799980	2566603	1449416	633892	449716	2804698	3032122	1135903	3059336	6.69533e+06	714399
3449	2'-deoxyinosine	Nucleotide	Purine Metabolism, (Hypo)Xanthine/Inosine containing	15076	LC/MS Neg	100000135	1688	251.079	890-38-0	65058	C05512	HMDB00071	4658418	4326296	1543974	3.60144e+06	3643168	2351881	2312544	4778683	3485946	4844101	2290953	2622530	2099214	2425094	3072696	2191893	2806971	4661734	2277185	1965158	1503453	3098521	4374920	6.80768e+06	3807118	4546572	4394936	7043254	2079329	3384270	2991315	5315244	8257994	1.72372e+06	2783454	5191584	1484475
3550	2'-deoxyuridine	Nucleotide	Pyrimidine Metabolism, Uracil containing	52602	LC/MS Neg	536	1586	227.067	951-78-0	13712	C00526	HMDB00012	3063016	2772064	865769	1800208	2305327	698985	1407625	1847564	726786	969405	980825	1141421	843744	1241489	1446650	419022	928749	1684631	570004	323263	591670	1514133	1761653	2140878	1.95107e+06	1490182	1667510	2083286	380473	469479	714697	1628787	2037157	464833	980059	1.03011e+06	390226
324	2-hydroxy-3-methylvalerate	Amino Acid	Leucine, Isoleucine and Valine Metabolism	36746	LC/MS Neg	100001541	1800	131.071	488-15-3	164623		HMDB00317	1020780	178149	605700	571937	353812	442156	604730	1397771	1410396	559324	1050348	467140	2269752	1475850	1093857	660488	221925	436704	508662	467690	7474579	1932111	431530	832617	989843	808199	2158342	2431520	3383518	10130279	24870596	2019684	1229543	661684	5926071	956966	831033
1350	2-hydroxyadipate	Lipid	Fatty Acid, Dicarboxylate	31934	LC/MS Polar	100001153	3000	161.046	18294-85-4	193530	C02360	HMDB00321	481179		449762	317399	337593	1.03564e+06	559516	408015	408374	612503		414185	602257	646837	345268	671430	561588		700883	872559	979985	952772	478884	1099075	851654	790160	1356435	858963	441024	1658715	515108	1119883	771594	350438	9780386	2.00575e+06	625862
1563	2-hydroxyarachidate*	Lipid	Fatty Acid, Monohydroxy	61700	LC/MS Polar	100019892	728	327.29		5225199			15872895	17345560	16275532	17756560	20265818	9461265	20236548	9015619	9494364	12355247	14570234	10569752	5737340	19027392	16527768	8083296	25059184	30831644	16422719	15306096	8472657	14828634	18408116	15851212	16332134	10093819	16061386	9995250	7957397	3.22613e+06	11272525	12224260	4565119	10867034	9820450	4037724	8658208
1564	2-hydroxybehenate	Lipid	Fatty Acid, Monohydroxy	57663	LC/MS Polar	100015637	722	355.322		193484			19685648	24318180	24468268	23254476	29218510	11117785	21735740	11117887	13962994	16636573	18587774	15150133	6.57795e+06	23889124	28287718	10767072	27801158	26510548	18099088	18929556	8786567	12828142	22085146	17528424	17798016	11251405	15631024	8820263	7.56802e+06	2888535	5598921	11781535	5742629	12275379	15343794	4657220	5.44178e+06
454	2-hydroxybutyrate/2-hydroxyisobutyrate	Amino Acid	Glutathione Metabolism	52281	LC/MS Polar	100008928	1258	103.04							296768	270405		934867	438955	414440	812325	582296	538987	517574	806840	624558	572587	673570	384494	685811	959924	796950	2937463	1431654	688222	1061924	953525	646394	651855		947801	3488552	1875651	896495	979513	399503	938558	1666468	558244
1346	2-hydroxyglutarate	Lipid	Fatty Acid, Dicarboxylate	37253	LC/MS Polar	100002070	3352.8	147.03	40951-21-1	43	C02630	HMDB00606	55479356	63131940	24308088	62021436	120402056	86293568	48635276	126372216	36675392	21778528	102721344	62497868	55322472	69098488	36129992	29354328	27238080	28881756	34573748	24074622	51511472	65605148	229324016	263385920	160298144	138334800	89113200	165476080	33410796	82875880	13449941	43303820	74492776	90234640	225643184	53113424	34386440
1555	2-hydroxyheptanoate*	Lipid	Fatty Acid, Monohydroxy	61827	LC/MS Polar	100019960	925	145.087		2750949					174675	328956		1.01811e+06	524505		454573	590209			543540	409863	394188	690579		333315	972830	792305	910835	648573	226874	449645		288670	1.48239e+06	928008	487528	1631266		506230	633798	386788	1172549	1837768	953445
1565	2-hydroxylignocerate*	Lipid	Fatty Acid, Monohydroxy	61699	LC/MS Polar	100019894	710	383.353		102430	C17873	HMDB39540	11554720	16223967	17047688	15334225	19599024	7751887	12458891	7680470	11532189	11521617	11038873	11258555	5056987	14886540	20296890	11366849	14502659	10359105	10620756	13711948	6509324	6079404	12714541	12758584	9719569	7.06774e+06	9871655	4475927	4978486	1178821	2580230	7409533	3409119	8536814	15695609	3247646	3438721
1566	2-hydroxynervonate*	Lipid	Fatty Acid, Monohydroxy	61698	LC/MS Polar	100015638	714	381.337		5312783			19874888	44595444	23352116	36569308	38791752	9841040	16626213	9388816	10247357	16152309	22557396	11883191	5414942	24796028	25455536	9737245	17802944	15247205	17457192	12250294	7930588	10574038	19415154	15773062	24683720	9687078	11799512	7564644	6016675	5896709	11271985	8959916	6503809	11389332	12453076	5361926	4158736
1560	2-hydroxypalmitate	Lipid	Fatty Acid, Monohydroxy	35675	LC/MS Neg	100001579	5511.2	271.228	764-67-0	92836		HMDB31057	8657349	40717304	39724224	47299272	104374512	7047347	31594450	2.33735e+06	7611284	13924072	9255581	12333561	3.38882e+06	17489460	65946336	2866815	39973680	99058664	11857002	8504875	1445545	5667004	15659503	7725164	18197370	8628796	7812722	4264096	6015618	1937681	16977758	7926278	4402110	6167278	12412826	4513629	2.08433e+06
3953	2-hydroxyquinoline	Xenobiotics	Food Component/Plant	40464	LC/MS Pos Early	100002385	2680	146.06	59-31-4	6038	C06415		6.26668e+06	9945526	1.66596e+06	4737694	8637181	3059365	4568513	25323440	3414532	4352900	20026606	14741451	10187129	12493173	458512	1925594	2878202	430290	567217	867968	24619166	8801095	4633270	17157668	8227688	2593832	10880937	32339746	1.95081e+06	6.27183e+06	652129	17474682	14849421	12045348	1575087	2072937	16758538
1562	2-hydroxystearate	Lipid	Fatty Acid, Monohydroxy	17945	LC/MS Neg	1239	5695	299.259	629-22-1	69417	C03045		2412779	9137176	8094945	11032228	12908192	2705991	10804755	1702349	2548571	4482531	5487378	5189723	1287714	5220505	11331606	1.40731e+06	9063764	20630370	4819182	3.58618e+06	472847	1877726	8305471	3.70938e+06	5746149	3.96482e+06	3208456	2727679	2064992	638569	3407968	2801008	2493122	2516601	3879855	1554835	1190489
3962	2-isopropylmalate	Xenobiotics	Food Component/Plant	15667	LC/MS Polar	100000409	2605	175.061	3237-44-3	77	C02504	HMDB00402	2457350	1361884	1185402	2730202	5038373	6215697	8587838	3121135	2327083	2059451	1455552	1039241	5483470	6.80472e+06	2791893	2296607	1.94822e+06	1812874	6540986	4424926	9145704	6185829	2918352	1881989	2963403	2320012	3.35929e+06	2540029	1.90105e+06	6.93314e+06		5606245	3874918	3.52951e+06	8067313	10457656	4074992
4270	2-keto-3-deoxy-gluconate	Xenobiotics	Food Component/Plant	48141	LC/MS Polar	100005946	1900	177.04	17510-99-5	161227	C00204	HMDB01353	7250314	3242195	3858998	7.42523e+06	4824909	3693140	10440362	11961274	3470566	5906004	7.91653e+06	9825999	9117519	6463579	4051960	4772971	4746097	4378964	5877870	6.91972e+06	36590736	17016248	29582736	32011300	27920152	21099136	15146522	15570634	4940935	18352408	14056823	11038136	6315724	5262032	18596240	7.71248e+06	15997923
2368	2-linoleoylglycerol (18:2)	Lipid	Monoacylglycerol	52392	LC/MS Pos Late	100000987	1608	372.311	3443-82-1	5365676		HMDB11538	127391768	142869760	96431648	146803552	138965952	117042792	189188176	209980528	84424464	136629328	149102592	104601384	139896240	88850216	99839904	209364336	106493456	79690104	120554216	203245728	189647280	151190304	92890464	193195456	168978992	154597824	178327632	187106608	127674488	313386464	386405760	72950384	54249836	110873400	85248056	154827824	203001792
303	2-methylbutyrylcarnitine (C5)	Amino Acid	Leucine, Isoleucine and Valine Metabolism	45095	LC/MS Pos Early	100001509	3050	246.17	31023-25-3	6426901		HMDB00378													268641	231032	227872	333924	373584						345177				338559	257784		254551	221541	950768		394762		381964	527527
1173	2-methylcitrate/homocitrate	Energy	TCA Cycle	52282	LC/MS Neg	100008929	575	205.035					359996	621173	131104	304062	382375	353786	244536	439259	151808	167944	745568	362474	332156	463123	151518	181695	75590	74752	286384	222427	363778	1264002	1154045	546214	661934	526263	175503	892404	207425	301990	159057	408448	567655	585452	971600	138830	280679
2367	2-oleoylglycerol (18:1)	Lipid	Monoacylglycerol	52393	LC/MS Pos Late	100000943	1695	374.326	3443-84-3	5319879		HMDB11537	10331599	15194235	11177593	19092054	16893910	10754976	16709609	14363457	10861354	16973872	19719046	10806402	16392517	11221850	8979198	20216396	11868474	6467569	13450381	16192521	16071835	17994716	12714408	17685784	13270847	12783395	20558024	24149836	14865640	37440340	53863340	10436724	5073245	9955345	9098955	14835312	22008430
3575	2'-O-methylcytidine	Nucleotide	Pyrimidine Metabolism, Cytidine containing	57554	LC/MS Pos Early	100010895	2411	258.108	2140-72-9	150971				363857		344333	555617							173193																		163231	3656969
3504	2'-O-methylguanosine	Nucleotide	Purine Metabolism, Guanine containing	36811	LC/MS Pos Early	100001713	1948	298.115	2140-71-8		C04545		119039	323867	172799	235785	393307	402129	434428	94923	173528	302159	226505	170487		84182	205408	242948	436183	586561	399850	284786	143997	177320	170920	64221	137078	122634	140349	41307	167895	585827	2975836	227559	93309	149610	218410	945663	223823
3538	2'-O-methyluridine	Nucleotide	Pyrimidine Metabolism, Uracil containing	57655	LC/MS Neg	100010896	1831	257.078	2140-76-3	102212				106281	65327	48958	107062	67742	97561		37829		74380	43368		25149	53354	78694	30958	61036	45022	55857	43431	66837	107285	51094	147160	38405	38503		38196	272718	6957077	65632			67221	163637
3963	2-oxindole-3-acetate	Xenobiotics	Food Component/Plant	40479	LC/MS Neg	100003109	2076	190.051	2971-31-5	3080590		HMDB35514	77543680	30073524	52182796	32270824	28903774	60604408	74507888	10899869	31120464	15962584	18938630	12020308	39185472	31797454	79466624	47302644	41204196	81520344	62284856	63474568	46566380	104062176	80789376	54078172	84770304	91617736	45345676	35312928	68813808	60160216	5355554	33885532	22500870	87990200	72968688	70779928	11532045
379	2-oxoarginine*	Amino Acid	Urea cycle; Arginine and Proline Metabolism	55072	LC/MS Neg	100002784	963	172.073	3715-10-04	558	C03771	HMDB04225			33455	41295	176188	395889		165455	47112		65894	50425	70235	114231	40894	84791	83060	21166	282391	207746	141774	141639	187899	80780	66554	93987	54668	99128	61300	75579	259037	161747	313855	118313	359618	172200	65087
2279	2-palmitoyl-galactosylglycerol (16:0)*	Lipid	Glycolipid Metabolism	62373	LC/MS Neg	100020696	6060	491.323					292146	707984	256931	697300	330672	291226	587136	137888		408012	292538	382602	160510	290156		189240			68164	164673		297883	1048026	555614	469956	526070	138460	754163	123357			329950	327505	179339	384437
2364	2-palmitoylglycerol (16:0)	Lipid	Monoacylglycerol	33419	LC/MS Neg	100001048	6400	255.233	23470-00-0	123409		HMDB11533	2712554		3443976	8427705	4496996	4854450	12101269	2640437			2702169	3279795	2649518	4819444	4869414	10543782			6.01055e+06	6281688		5795621	3.68837e+06		5009199	3.85907e+06			3156552		6326068	3181169	4103849	3745467			1150674
2095	2-palmitoyl-GPC (16:0)*	Lipid	Lysophospholipid	35253	LC/MS Neg	100001562	6215	570.341		15061532		HMDB61702				108736		81415	130558		73083	145378						169686	58668		119639	184120					121571				248841		683942		63907	77054		192861
2154	2-stearoyl-GPE (18:0)*	Lipid	Lysophospholipid	41220	LC/MS Neg	100003901	6350	480.31				HMDB11129	109818	125652	236593	1269909	376542	535436	590146	143503	488172	717683	190406	490994	245152	373769	227817	661872	275561	406821	441186	238784	74199	114504	730950	239936	1053808	378530	531170	272600	736004	449052	5763125	300583	547895	239902	286129	1072710	57019
3830	3-(3-hydroxyphenyl)propionate	Xenobiotics	Benzoate Metabolism	35635	LC/MS Neg	100001624	1980	165.056	621-54-5	91	C11457	HMDB00375	8592575		17145284	10902594	4783750	27859808	146303280	27569316	61052688	120266064	90408480	10469185	48350012	41768408	51698320	120650216	53591000	56137944	185779072	141438304	123815416	44428424	2807813	8277796	8810676	3627827	296213568	5608452	50571432	86639328		31790466	44322088	21683860	153906976	296015232	157187376
3827	3-(3-hydroxyphenyl)propionate sulfate	Xenobiotics	Benzoate Metabolism	45415	LC/MS Neg	100005391	1294	245.013	86321-32-6	187488					91210	146370	78354	361744	339282	189097	426554	478584	301642	42798	169265	617219	288018	241892	308226	312931	786842	459485	302873	106303		51986			1257693		190827	8951284	2760448	1647114	200806	146785	15066954	1533773	481324
150	3-(4-hydroxyphenyl)lactate	Amino Acid	Tyrosine Metabolism	32197	LC/MS Neg	240	1379	181.051	6482-98-0	9378	C03672	HMDB00755	549019	561913	2504736	1802395	305604	2279035	3773199	1079857	969463	4745638	1089235	1113236	1.57103e+06	1004053	673556	3388238	1530702	1759746	1069531	1.62314e+06	2.89996e+06	922477	313083	2341582	308332	370842	1428235	438521	2773021	19759914	34754816	1318656	1290264	3279993	1299977	2664445	1.04789e+06
3831	3-(4-hydroxyphenyl)propionate	Xenobiotics	Benzoate Metabolism	39587	LC/MS Neg	100002914	1670	165.056	501-97-3	10394	C01744	HMDB02199	1173800		938252	524195		1.02053e+06	13121641	953067	1628472	11146583	7.64702e+06	945709	1434680	1.92293e+06	1884860	13466759	4342168	4811291	23016524	13765324	3030316	2396202	613018	1.63334e+06	977476	701694	36669404	485521	1101212	11216897		1860606	1716641	1537460	3280301	36080768	13156189
3773	3,4-dihydroxybenzoate	Xenobiotics	Benzoate Metabolism	18292	LC/MS Neg	100000440	729	153.019	99-50-3	72	C00230	HMDB01856	127588	321247	98607	146679	134478	93772	154820		118927	121586	86246	102539	231202	138531	337455	254449	80521	104478	305486	388447	208837	157934			69150	126810	187086			1003077	83395	158391	203852	151194	243554	529159	198707
195	3,4-dihydroxyphenylacetate sulfate	Amino Acid	Tyrosine Metabolism	48736	LC/MS Neg	100006254	800	246.992	38339-04-7	193283																									197998							202126		102645			1700190
1459	3,4-methylene heptanoylglycine	Lipid	Fatty Acid Metabolism(Acyl Glycine)	55012	LC/MS Neg	100010861	3818	198.114										177238																										376548			3.48161e+06
3971	3,5-dihydroxybenzoic acid	Xenobiotics	Food Component/Plant	37508	LC/MS Neg	100002054	785.4	153.019	99-10-5	7424		HMDB13677	1125214	260191	752106	1649861	628702	954697	3089483	10570049	3.88909e+06	467180	301901	491320	730971	847115	378530	16756070	511430	364711	717231	428515	9070399	293867	917487	506068	549300	303273	783487	528451	12134342	1631949	88356	516568	882710	847885	671788	16105016	20477134
3589	3-aminoisobutyrate	Nucleotide	Pyrimidine Metabolism, Thymine containing	1566	LC/MS Pos Early	1114	2190	104.071	10569-72-9;214139-20-5	64956	C05145	HMDB03911	827966	3006913				2102887	1654664	919123	573523	2006237	2122952	2224992	956197	662190	441852	713010	554568		2885917	1163005	822417	1388966	1853078	799711	1657911	3.77756e+06	1511694	809785		1810842		2134949	703299	974808		1593394	764286
3460	adenosine 3'-monophosphate (3'-AMP)	Nucleotide	Purine Metabolism, Adenine containing	35142	LC/MS Neg	100001449	1245	346.056	84-21-9	41211	C01367	HMDB03540									26155	277712								159480				106199	140107		41016
2627	3beta-hydroxy-5-cholestenoate	Lipid	Sterol	54805	LC/MS Neg	100006370	5398	415.322	6561-58-6	165511	C17333		81626		172457	400096	182494		266178	270847	739706	168793	140882	613648	513625	449033	436467	263938		161635				360381	1182443	367778	683184	486515	226304	653256	245222		119966	223485	440148	193733	395272	438886	63303
2868	3b-hydroxy-5-cholenoic acid	Lipid	Secondary Bile Acid Metabolism	43507	LC/MS Neg	100004182	5205	373.275	5255-17-4	92997		HMDB00308	242438	1354918	702361	286135	1487271	40474	235407	707908	1.037e+06	133391	100394	789866	1056186	1106749	1362001	76901	133766	77654			184610	1380055	1989605	883205	1252343	955864	185271	873489	95715			663537	704875	648629	589175	111773	66936
2861	3-dehydrocholate	Lipid	Secondary Bile Acid Metabolism	43835	LC/MS Neg	100001062	5050	405.265	2304-89-4	159655		HMDB00502			184214	1724338	1592658	2.02791e+06	1146818		2270732	79044				196958	389679	1056731	89979	59786	464246	1.03512e+06	1534746		7363034	205924	2272799	145168	3242321		12962446	5138752	48407		207905	556335	191704	3863418	1393320
3920	3-dehydroshikimate	Xenobiotics	Food Component/Plant	36764	LC/MS Polar	100001679	1962	171.03	2922-42-1	80	C02637				80603	165462	308005	593149	405675			177088		190270	340357		102727			83445			659396					86371	113031		113526	505799		487166		282392	1251865	303147	290328
4346	3-deoxyoctulosonate	Xenobiotics	Bacterial/Fungal	43805	LC/MS Polar	100000095	2706.7	237.062	103404-70-2	4636210			712131	1181599		2074162	3593550	746993	1372040				158098		1173808	1.04249e+06	882288	1065352				718211	1.94177e+06	518247	461422	226781		144075	431326			430191	5427197			442740		3206630	599460
2598	3-hydroxy-3-methylglutarate	Lipid	Mevalonate Metabolism	531	LC/MS Polar	112	2850	161.046	503-49-1	1662	C03761	HMDB00355	25990328	13249770	16299330	21232564	31649536	21360168	36683928	23225360	8239149	19194988	20570698	23802436	12592972	26548006	9760939	22645340	8843933	9950648	8635319	12417400	24698248	35380068	35582060	48806356	22364098	39405528	53493592	36598668	10200152	147658880	2580489	18624760	14192101	24383528	31786264	19425544	13206260
1351	3-hydroxyadipate*	Lipid	Fatty Acid, Dicarboxylate	62069	LC/MS Polar	100004396	3131	161.046		151913		HMDB00345			173663	379563		546622	243791	255604				337033	534922	317810			298990			243940		503642	460130	377066	351377	354072	403365		272958		652567	927385	460647	433786	6095062	258767
1579	3-hydroxyarachidate*	Lipid	Fatty Acid, Monohydroxy	61701	LC/MS Neg	100019893	5950	327.29		5282918			79412	385601		423684	624294	207272	504250		154378	183766	247519	299846		258234	424939	65700	330640	512755	221755	136464			358871	133332	281212	198271	131734	170597	145329		117521		83127	87588			37831
1580	3-hydroxybehenate*	Lipid	Fatty Acid, Monohydroxy	61697	LC/MS Neg	100019890	6290	355.322		5282921			172229	730444	1237024	1098613	1274306	1423249	2204871	270258	1188169	774513	624608	1830324	230324	1665126	1.92255e+06	521899	994476	1014244	1950008	538720	83623	149376	2685950	684835	701239	729588	728510	735925	1264860	68448	953279	1607705	836336	317242	395114	123858	219230
1537	3-hydroxybutyrate (BHBA)	Lipid	Ketone Bodies	542	LC/MS Polar	254	1444	103.04	625-72-9	441	C01089	HMDB00357	1550850	4735280	253634	3675261	9137010	3.58965e+06	9077665	2331843	4600159	711742	533981	12917970	3096495	6362633	1305558	10080173	1123863	994373	1527215	1.00782e+06		105567744	13086326	135502336	116166040	11752898	12908101	125832064	1039557	13124151		3.70296e+06	938283	19206968		4.11987e+06	28590488
1473	3-hydroxybutyrylcarnitine (1)	Lipid	Fatty Acid Metabolism(Acyl Carnitine)	43264	LC/MS Pos Early	100003926	2400	248.149		53481617		HMDB13127						95498																								364380	300333					294077
1474	3-hydroxybutyrylcarnitine (2)	Lipid	Fatty Acid Metabolism(Acyl Carnitine)	52984	LC/MS Pos Early	100009271	2340	248.149				HMDB13127							113183														99256						162491			430541	561164					203547
1569	3-hydroxyhexanoate	Lipid	Fatty Acid, Monohydroxy	53230	LC/MS Neg	100006367	1725	131.071	10191-24-9	151492							71459	208666	103208	42475		204346	128734			108682		122438	83286	80839	288087	197522		381169	135840		82611		158626	154663				80879		35671	96851	408282	133851
328	3-hydroxyisobutyrate	Amino Acid	Leucine, Isoleucine and Valine Metabolism	1549	LC/MS Polar	111	1619	103.04	2068-83-9	87	C06001	HMDB00336						175305	519549		259448			122297		400017		305573				188050			495960			330114			217818					232948
1578	3-hydroxyoleate*	Lipid	Fatty Acid, Monohydroxy	61843	LC/MS Neg	100019966	5508	297.244					1098951	1345988	1200699	1.96795e+06	1.75891e+06	1515984	2332015	1254811	1640266	1786740	2523352	2454618	722528	1328643	1.73184e+06	1691970		2241753	1195813	1021180	937285	1775558	3741151	1987177	1314701	1874860	1891709	2178903	1654471	664613		938200	1753252	1005581	1859512	1524392	1844095
1577	3-hydroxypalmitate	Lipid	Fatty Acid, Monohydroxy	27503	LC/MS Neg	100000983	5476	271.228	928-17-6	301590		HMDB10734	3020034	1.72756e+06	5167339	11115307	7.55402e+06	2504543	10232242	8804910	7.98061e+06	2947024	5245375	9735129	4716511	3.3865e+06	7007003	2133794	7974129	12485009	3125678	1.19143e+06	1747901	2421250	5380517	4939525	3338708	4420185	3835747	5705162	5492426	965712	468912	6516007	4531697	2.00475e+06	3371162	2441587	1728157
133	3-hydroxyphenylacetate	Amino Acid	Phenylalanine Metabolism	1413	LC/MS Polar	114	1220	151.04	621-37-4	12122	C05593	HMDB00440	751354		534609		1147021	1778221	881383	1123398	712919	866443	920187	594455	1357264	1383542	702729	366848	387647	726003	963582	831933	390714	956161	616441		1022031	1069691	1908481	727910	433863			1355886	1492937	849983	600732	1654658	753684
198	3-hydroxyphenylacetate sulfate	Amino Acid	Tyrosine Metabolism	52921	LC/MS Neg	100006634	969	230.997					32693	71542	72742	50693	114003	64617	82568	76166	69260		66668	71417	53038	58201	88108	32012	72555	98032	25969			41027	84195		93826	33149	96538	45035		76218		131070	44906	37828	512939	77656	59574
1573	3-hydroxysebacate	Lipid	Fatty Acid, Monohydroxy	31943	LC/MS Neg	100001145	1282	217.108	73141-46-5	3017884		HMDB00350	539759	551090	513616	546658	797046	503975	746073	418768	504308	743081	893741	748479	662209	541556	437097	499239	678317	784243	552494	507089	452028	410252	720043	548695	624351	507302	999632	445466	378052	358050	150457	518730	506851	488067	490343	883449	525326
1571	3-hydroxysuberate	Lipid	Fatty Acid, Monohydroxy	31936	LC/MS Polar	100001143	3000	189.077	73141-47-6	22328017		HMDB00325	1925146	803659	1921567	1367808	1250169	848255	721232	333664	655068	579979	576155	1316517	2724295	568507	503022	914916	1333196	1304466	2168113	424999	857103	565207	1152058	761399	617861	381960	1.6933e+06	310212	1055671	1145009	512761	1.0241e+06	807010	899631	1.71162e+06	1862102	729492
254	3-indoxyl sulfate	Amino Acid	Tryptophan Metabolism	27672	LC/MS Neg	100000467	2222.2	212.002	2642-37-7	10258		HMDB00682						353633																								1455100		4.01022e+06			19736970
2461	3-ketosphinganine	Lipid	Sphingolipid Synthesis	34381	LC/MS Pos Late	100001436	1400	300.29	18944-28-0	631	C02934	HMDB01480	10729490	11711634	14573004	22057596	25344556	4564967	6.8182e+06	4.11479e+06	16780822	5414229	10930147	13751860	10804842	11778883	12547195	8740782	16223988	25622436	7.68738e+06	4357539	8676004	10707905	10430988	3762416	9027276	5093201	4373738	1342240	6246769	3568628	3.2007e+06	8512916	2395873	7028735	11630546	6780634	12031817
323	3-methyl-2-oxobutyrate	Amino Acid	Leucine, Isoleucine and Valine Metabolism	44526	LC/MS Polar	100000936	911	115.04	3715-29-5	49	C00141	HMDB00019	6453387	4612418	3080383	5645207	9180544	8769943	5356188	8578725	6289408	4704649	8279552	6452062	6435868	7522353	4653979	6020418	4496349	3934754	8992385	6554018	13197497	2982638	6.94094e+06	8102505	4611171	5378876	5543130	5218644	4078357	11754101	800592	8588620	7.09908e+06	6908491	12647940	5922576	2329551
300	3-methyl-2-oxovalerate	Amino Acid	Leucine, Isoleucine and Valine Metabolism	15676	LC/MS Neg	100000036	2064.2	129.056	1460-34-0;51829-07-3	47	C00671	HMDB03736	7961597	8028829	4557952	6866098	9578072	10795703	6891011	10868707	7378227	5475524	11422382	7918332	9666097	8.08363e+06	5642403	6444713	6296131	4352386	10764050	8350547	16359796	5531900	10812397	11852766	6613592	7925469	7728941	8345658	6401668	11691049	1489260	11392948	9130266	9362547	15784333	6773569	4394614
279	3-methylcrotonylglycine	Amino Acid	Leucine, Isoleucine and Valine Metabolism	31940	LC/MS Pos Early	100001149	1980	158.081	33008-07-0	169485		HMDB00459		126982				141364																	107934	116978	168901					149497		227771		84114	5297462
283	3-methylglutaconate	Amino Acid	Leucine, Isoleucine and Valine Metabolism	57747	LC/MS Polar	100002458	2700	99.0452	5746-90-7	1551553		HMDB00522	100513					473880	126224	97340	120161	175661	269236	117466	244405	276799	108012	178769			164846	391220	439705	589310	340711	327001	372188	366085	141493	85326	195990	358478		594922	493711	350304	3.30455e+06	543748	252585
67	3-methylhistidine	Amino Acid	Histidine Metabolism	15677	LC/MS Pos Early	100000042	2670	170.092	368-16-1	64969	C01152	HMDB00479					96260																	136792	610823	677597	396556	160710				1130957	2023575		203202	130654	2538091
3832	3-phenylpropionate (hydrocinnamate)	Xenobiotics	Benzoate Metabolism	15749	LC/MS Neg	100000010	2860	149.061	501-52-0	107	C05629	HMDB00764	7922795	4901934	5819122	2714186	5288571	12959208		25176596	2913799	260843	308725	13768379	21710296	7784188	2528167			109387			13687009	69489928	27901140	26134250	29541888	40852328	1048349	56406552	4745800	241122		17229314	23614322	20671088	31142688		815959
369	3-sulfo-L-alanine	Amino Acid	Methionine, Cysteine, SAM and Taurine Metabolism	47089	LC/MS Pos Early	382	570	170.012	498-40-8	72886	C00506	HMDB02757	193234	78174	76897	123927	69306	154149	137351	246612	95418	42949	60419	90471	113534	139337	73077	68384		37890	49750		163378	231760	515988	286346	175063	167588	167711	381984	111156	394176	168538	173941	310380	145531	191985	136942	67846
3552	3-ureidoisobutyrate	Nucleotide	Pyrimidine Metabolism, Uracil containing	57549	LC/MS Pos Early	100001531	1207	147.076	2905-86-4	160663	C05100	HMDB02031	957561	993739	502308	349367	277408	877941	705472	1511839	363288	1510438	737975	1058742	372418	599639	1156599	754043	643404	1431041	310978	230184	1001832	1533038	1653218	2193312	1478586	3237908	660105	868304	244306	285235	132625	3631951	2508876	1031336	1679337	364618	443747
3553	3-ureidopropionate	Nucleotide	Pyrimidine Metabolism, Uracil containing	3155	LC/MS Polar	1053	2230	131.046	462-88-4	111	C02642	HMDB00026	1799423	3546545	1229441	1012218	1677321	1929333	2671644	5943295	1563588	1226565	1698572	2216123	785154	862872	1147084	834058	1577764	1994431	1201526	585293	649066	3056132	4240971	3165572	1713051	2528841	5705318	2679491	857368	3102914	1443902	4019915	920357	938297	10682639	1996703	981998
434	4-acetamidobutanoate	Amino Acid	Polyamine Metabolism	1558	LC/MS Pos Early	1113	1350	146.081	3025-96-5	18189	C02946	HMDB03681	935194		365883		438035	574092	347145		664484	303209		254791	638499	647215	304162	311626		259899	469713	364033	890859	639272	478809	832344	703721	409482	502513	411315	1341490	906562	135317	757623	848322	1097330	2401238	440870	474288
2637	4-cholesten-3-one	Lipid	Sterol	38125	LC/MS Pos Late	100002227	2520	385.346	601-57-0	91477	C00599	HMDB00921	12172285	14881184	10398339	18273568	18493668	7073812	9794569	6073302	8129758	10155296	10664433	5846029	8174092	10942258	8834605	5679672	12516734	8630623	11231558	9096387	5932246	7181548	5321931	9986332	7.59387e+06	5511470	9835226	5004688	6563208	8.08812e+06	8186279	6078869	6738739	7059020	6461099	5328357	4930733
439	4-guanidinobutanoate	Amino Acid	Guanidino and Acetamido Metabolism	15681	LC/MS Pos Early	100000096	2320	146.092	463-003;463-00-3	500	C01035	HMDB03464	772766	381815	527541	937191	657847	6690699	1.0446e+06	1283146	16700080	733850	511018	2354880	1251167	1.86403e+06	1876183	5050994	998697	575062	2951663	3.65894e+06	3785832	5165145	1998458	1590768	1184787	2616758	2878614	2557492	20781868	6767353	13005374	7.91422e+06	4987262	2462332	51111824	4877969	17570800
3768	4-hydroxybenzoate	Xenobiotics	Benzoate Metabolism	21133	LC/MS Neg	100000862	820	137.024	99-96-7	135	C00156	HMDB00500	383591	399326	114478	146590	381850	735620	460140	517009	221003	193488	121452	379804	365257	695504	560569	406378	127075	84271	845944	611485	1.81011e+06	1439243	352279	464578	389174	216939	528446	253335	311664	2919913		506836	729520	324975	584150	1644603	193584
4323	4-hydroxycinnamate	Xenobiotics	Food Component/Plant	36770	LC/MS Neg	100001675	1457	163.04	501-98-4	637542	C00811	HMDB02035	1477464	3141117	2807424	2.75699e+06	3388042	1.48077e+06	1881430	1050237	752928	2069516	878582	852617	1.61198e+06	2.81751e+06	1062555	1773763	2776715	789057	2107057	1194410	1204746	1957700	1405317	1164367	688102	1215576	1692590	728320	588764	1231326	444408	2256436	1675448	1109064	5335512	2690122	1.40508e+06
194	4-hydroxycinnamate sulfate	Amino Acid	Tyrosine Metabolism	48410	LC/MS Neg	100006095	1000	242.997	376374-66-2	6070438																																	1371120				230677
3752	4-hydroxyhippurate	Xenobiotics	Benzoate Metabolism	35527	LC/MS Neg	100001423	1475	194.046	2482-25-9	151012		HMDB13678						76422																								73805	583717	297793			1431234
134	4-hydroxyphenylacetate	Amino Acid	Phenylalanine Metabolism	541	LC/MS Neg	144	1361	151.04	156-38-7	127	C00642	HMDB00020	2556826	6733748	1308703	1159030	1666259	894900	1459146	2785365	1576645	2487059	5500075	4364730	3640618	3033945	2089212	2503165	4525220	3462820	6480332	2590737	2073041	2437646	5101067	2432558	4076725	2360738	4814714	3619089	353987	6229684		3320288	2850982	2594047	3.69308e+06	3336577	1940357
196	4-hydroxyphenylacetate sulfate	Amino Acid	Tyrosine Metabolism	53027	LC/MS Neg	100006633	867	230.997					32759			47605	60665	288324		45870	28451	26412	63798	86055		139433	20118		111902	35458	86927				699098		46849		123588			2087528	353190	737898	47335	61455	2686347	96052
147	4-hydroxyphenylpyruvate	Amino Acid	Tyrosine Metabolism	1669	LC/MS Neg	1141	1690	179.035	156-39-8	979	C01179	HMDB00707	2835727	1891250	1315944	1925641	3831591	2596495	2502821	3539496	1860464	1880016	4483187	2.07686e+06	1825529	2536985	964961	1445306	2184092	1459260	1932482	1242439	1848714	1091648	2798553	3045812	1947318	1562572	1732988	2555485	1160996	2353197	1.0361e+06	2010766	1854163	1571012	2630901	947002	1369363
85	4-imidazoleacetate	Amino Acid	Histidine Metabolism	32349	LC/MS Pos Early	100001207	2055	127.05	645-65-8	96215	C02835	HMDB02024	1262409				264560	1690688	528776	642405	891345	296938	446221	423505	585619	433171	425354	594892	2298603	125179	587668	872820	2480533	667580	770561	819679	458867	467978	1051549	690790	615330	2208911	1423875	3775428	1056709	776967	11622011	1784341	1209847
265	4-methyl-2-oxopentanoate	Amino Acid	Leucine, Isoleucine and Valine Metabolism	22116	LC/MS Neg	100000551	2170	129.056	816-66-0	70	C00233	HMDB00695	10877863	7138150	6.79793e+06	9377352	12688513	14919619	9571660	17248080	10274273	8839800	15006507	9291860	12189305	11717621	6.79174e+06	10519483	9162350	4740401	17513576	13455223	23340548	7240001	13431976	15069073	8796221	11203362	9980729	13481360	9952269	17036602	3650814	14643275	14318771	11669453	16413609	11197896	6.51974e+06
339	4-methylthio-2-oxobutanoate	Amino Acid	Methionine, Cysteine, SAM and Taurine Metabolism	40732	LC/MS Neg	100003712	1635	147.012	583-92-6	473	C01180	HMDB01553	292431	178556	81315	118927	233162	163516	137588	316948	118626	101659	225145	139313	135904	194287	56923	88913	115262	89459	198687	87651	194077	117617	357886	339116	179782	116351	124967	264441	56514	179986		194587	161734	122333	195513	108631	117596
4937	4-thiouracil	Xenobiotics	Chemical	22117	LC/MS Neg	100000805	1345	126.997	591-28-6	2734394			1702627	1589076	392988	955199	1623007	82908	690149	523593	337093	322541	648160	830422	353393	517716	285350	126321	337169	683733	26543	73280	175510	342665	1034067	302380	1316020	367296	458597	314650	87669	82279		316758	106213	94596	458652	34146	211998
3537	5,6-dihydrouridine	Nucleotide	Pyrimidine Metabolism, Uracil containing	61833	LC/MS Neg	100001425	1119	245.078	5627-05-04	94312			1969020	2404526	1342794	2180234	3720751	834893	1.88042e+06	562094	995352	1005231	995219	1243813	958804	1.31054e+06	1681029	882821	1521892	2105612	902049	704290	453955	825895	747969	547571	1.02263e+06	304240	766798	392026	271516	131708	89911	991111	668129	408215	2405238	1.38566e+06	769223
117	5-aminovalerate	Amino Acid	Lysine Metabolism	18319	LC/MS Pos Early	100000454	2220	118.086	660-88-8	138	C00431	HMDB03355	165219136	27331158	72260792	161596416	77341248	171737184	234125312	93348456	240247600	87576224	57103504	71087584	164717952	178819232	235257360	161537936	298102912	155787040	238933616	178642512	309232448	86913728	96419696	242995488	222217424	208359504	186622496	32179836	227918480	556802624	3209565	148126848	196892000	67866768	181436288	321744512	61104448
1483	5-dodecenoylcarnitine (C12:1)	Lipid	Fatty Acid Metabolism(Acyl Carnitine)	61769	LC/MS Pos Late	100016069	1135	342.264										610466	828366			388561	403476		119073	113521	1648300	1.86705e+06	1017434	1131824	270802								1150925		297414	2051898	3951724				956375	2087837	431502
1582	5-hydroxyhexanoate	Lipid	Fatty Acid, Monohydroxy	31938	LC/MS Neg	100001148	1267	131.071	44843-89-2	170748		HMDB00525	147833				203230	263311	266062	128722	100302		312894		163830	190162	166275	64471			355621	349410	181502	543832	421190	114305	542008	364005	280435	465368	87439	77011		431585	572303	352455	489118		189387
237	5-hydroxyindoleacetate	Amino Acid	Tryptophan Metabolism	437	LC/MS Neg	71	1510.2	190.051	54-16-0	1826	C05635	HMDB00763	186147	159204	281828	192325	379262	360822	328333	212192	188829	142272	117661	207605	192530	222736	144254	123416	172754	123143	209065	167480	210260	170066	350482	218664	250885	127626	352589	152741	157827	229645		237862	266434	238430	279848	275778	144099
3576	5-methyl-2'-deoxycytidine	Nucleotide	Pyrimidine Metabolism, Cytidine containing	38159	LC/MS Pos Early	100002300	2303	242.114	838-07-3	440055	C03592	HMDB02224	714963	594250	544919	848684	637232	608514	841277	578983	540245	484155	217995	506982	406477	620537	916126	268488	420646	600475	468461	302793	617698	532881	558677	660759	466786	948838	684553	728380	878867	1219908	714280	934036	1000854	509988	757834	1129325	374869
3570	5-methylcytosine	Nucleotide	Pyrimidine Metabolism, Cytidine containing	21106	LC/MS Pos Early	1049	2195	126.066	58366-64-6	65040	C02376	HMDB02894	1005729	237171	759096	820879	649127	1502221	2635316	3151883	2066549	2967748	1607009	632345	347408	663350	836769	1875499	1513161	2435589	975484	1282015	1732606	677842	1856813	1341708	1054577	2695605	3722068	2302681	4400616	12756160	14911175	908651	459375	625985	1371743	1620884	1141861
429	5-methylthioadenosine (MTA)	Amino Acid	Polyamine Metabolism	1419	LC/MS Pos Early	212	2752	298.097	2457-80-9	439176	C00170	HMDB01173											731439											873381	3171018		244053			1129271			382839		143800		493427
3539	5-methyluridine (ribothymidine)	Nucleotide	Pyrimidine Metabolism, Uracil containing	35136	LC/MS Neg	100001446	1778.1	257.078	1463-10-1	445408		HMDB00884	401859	848442	352763	509886	866798	1134157	1052099	206061	297025	1120955	718247	353579	271045	300822	368031	617538	847075	1085688	718852	552144	126225	1271612	266280	407005	687978	238873	364007	267893	76562	27861	26325	525642	376351	491283	478197	1488130	703405
451	5-oxoproline	Amino Acid	Glutathione Metabolism	1494	LC/MS Neg	1021	738.5	128.035	98-79-3	7405	C01879	HMDB00267	5138499	6271552	4412845	6207331	9556458	6059639	4294511	4481715	4781128	6228051	3742049	5.92773e+06	4739913	6929096	5433101	5.13752e+06	3426706	4277629	4445206	4762195	4633364	6389976	6543600	8168949	5.59532e+06	6577550	7181631	6454230	3624964	8689694	14252802	6.75931e+06	6.31237e+06	4546500	7.54919e+06	4709777	3705370
2832	6-beta-hydroxylithocholate	Lipid	Secondary Bile Acid Metabolism	36807	LC/MS Neg	100001625	4830	391.285	668-49-5	5283821	C15515	HMDB00811	2989945	5326280	7.63777e+06	1.65884e+06	2757602	958723	3671026	3524358	2122700	2668536	1.93272e+06	3611111	8561690	1111764	4810779	2.01186e+06	7301716	2443337	3.17786e+06	693046	779218	4317044	11716008	4981908	10670898	4214178	6584820	3.76816e+06	933220	698855		4171991	5175317	1435970	8.0489e+06	2165668	3317908
3626	6-hydroxynicotinate	Cofactors and Vitamins	Nicotinate and Nicotinamide Metabolism	27680	LC/MS Polar	100000809	2000	138.02	5006-66-6	72924	C01020	HMDB02658	661782	436983		459576	1162442	301526	1.58846e+06	974958			787816	472833									414053	2525522	4779512	3616071	4615043	988859	1862443	2323373		795427		282242	797451	462890	532056		310681
2852	6-oxolithocholate	Lipid	Secondary Bile Acid Metabolism	46336	LC/MS Neg	100001068	5033	389.27	2393-61-5	164960			3.47418e+06	8387818	1838582	1238146	1.83456e+06	956346	2125941	8722309	1715910	2152898	2636072	3144919	12839809	3276837	4606802	1.84089e+06	6114488	1082834	3.60277e+06	569495	1.81897e+06	6324166	18795536	3010858	11654490	8.15311e+06	3363632	3469608	88279	923391		12276822	6824091	2998739	12147918	3250480	5454973
114	6-oxopiperidine-2-carboxylate	Amino Acid	Lysine Metabolism	43231	LC/MS Neg	100004499	965	142.051	34622-39-4	3014237		HMDB61705	88111					132189		131886	112716	66963	158794	82097	135089	92423		82778			85637	133250	192544	388240	216945	103991	180040	124328		191698	36878	83828		103265	317920	96630	160587	109954	178904
2850	7,12-diketolithocholate	Lipid	Secondary Bile Acid Metabolism	31906	LC/MS Neg	100001070	4215	403.249	517-33-9	3080560					106047	99198	643597	182485	145955		989582				122842	170040	248401	236830			231870	150049	613262		1252435		682287	44287	391939		1223571	606348		355329		93465	355753	1404849	566035
2866	7-ketodeoxycholate	Lipid	Secondary Bile Acid Metabolism	31904	LC/MS Neg	100001063	4821	405.265	911-40-0	188292		HMDB00391	8387680	6.75006e+06	18910592	40061936	41877424	12821319	24493420	12390330	44951996	9072190	8079694	12275321	19878396	13043114	18336216	21339984	20995690	15636615	20625992	12069077	16817460	8.16095e+06	65475568	17279856	84107136	26936210	38726844	11697605	40096376	22568988	244275	14393310	13804619	8616781	36827556	62256496	68726776
2853	7-ketolithocholate	Lipid	Secondary Bile Acid Metabolism	43830	LC/MS Neg	100001069	5082	389.27	4651-67-6	444262		HMDB00467			243246	283578					390642										440610	88035	67419				853326				1017980	617654						512920
3503	7-methylguanine	Nucleotide	Purine Metabolism, Guanine containing	35114	LC/MS Neg	100001456	1729.7	164.058	578-76-7	11361	C02242	HMDB00897	431294	487416	345806	559320	937394	201592	420331	70265	297389	260295	107102	275409	279038	337054	578075	192940	209224	532921	319275	246820	161830	180026	183375	50286	286187	79136	90140		446865	660827	1253039	260829	104915	78197	955452	794093	218394
1615	9,10-DiHOME	Lipid	Fatty Acid, Dihydroxy	38399	LC/MS Neg	179	5180	313.238	263399-34-4	9966640	C14828	HMDB04704	2279734	2800997	1109645	1157036	1011521	1399985	2878337	2568833	2531586	1723836	2515327	2506768	1497607	1388083	1286550	1394665	1151671	1405583	956811	1050401	2200679	3837863	2888462	2282184	2657746	3145644	3048543	3874496	2147676	1920166	1265243	1872953	1185883	1911595	1809443	1520834	1901411
1471	acetylcarnitine (C2)	Lipid	Fatty Acid Metabolism(Acyl Carnitine)	32198	LC/MS Pos Early	100000802	2282	204.123	5080-50-2	1	C02571	HMDB00201	565057	340976	549667	855798	576783	1366639	2550283	832778		703581	482032	710168	1107667	595663	832121	2020634	393299	594567	1068784		1704588	417927	1393485	1.53567e+06	479759	581369	2362420	468536	1395092	5675358	59049600	655111	801252	1305579	2389231	3118716	997408
1154	aconitate [cis or trans]	Energy	TCA Cycle	46173	LC/MS Neg	100001359	580	173.009					168791	128742	145256	195645	301311	672184	148910	134933	187681	117214	88448	226086	92782	435714	253576	359089	155365	77158	214122	329657	142907	127995	275936	140137	187532	105203	139441	91452	87776	428670	951981	1.98721e+06	110135	349447	9586659	310782	85530
3467	adenine	Nucleotide	Purine Metabolism, Adenine containing	554	LC/MS Pos Early	880	2221	136.062	73-24-5	190	C00147	HMDB00034	257287056	78167296	204178192	285036512	232718512	81682088	7034697	219960896	217609568	18098860	4486710	174449600	242849312	276987360	291570400	75306840	129700368	83799912	60607528	64115196	188623328	49481088	198104208	13013373	127202576	97137040	31419434	271919520	120274776	8262222	11004943	168845072	224655280	86786192	297782432	16242514	13648551
3466	adenosine	Nucleotide	Purine Metabolism, Adenine containing	555	LC/MS Neg	798	2075.4	134.047	58-61-7	60961	C00212	HMDB00050	2787916	3054996	3091805	4213829	10291497	2160956	227579	1052944	6587839	2937239	601608	3024230	1737922	2010155	4773794	4556220	13967687	7920231	5746935	3756357	1792363	1.452e+06	2.78911e+06	327483	1297682	1745646	379243	953067	1029666	2408169	109376	1886350	934541	2142483	10073827	526302	1031565
3463	adenosine-2',3'-cyclic monophosphate	Nucleotide	Purine Metabolism, Adenine containing	37467	LC/MS Polar	72	1606	328.045	37063-35-7	2024	C02353	HMDB11616									262760	586010							474995	1004198	158518
1500	adipoylcarnitine (C6-DC)	Lipid	Fatty Acid Metabolism(Acyl Carnitine)	52988	LC/MS Pos Early	100006614	2570	290.16		71296139		HMDB61677		47705		68959		180892	257005								223284	249121	124866	159926			122587						444484			370318	545809				445100	544110
1264	adrenate (22:4n6)	Lipid	Polyunsaturated Fatty Acid (n3 and n6)	32980	LC/MS Neg	100001193	5678	331.264	2091-25-0	5497181	C16527	HMDB02226	31286498	24187216	29198098	30331092	29141324	24876012	36558176	18121056	11436125	33593320	24839996	26191194	26436402	25160308	26480970	25101970	24285284	24618268	26341602	16832812	13203523	17026264	31789284	32242880	36053024	27678670	29468946	13625664	23498556	19713056	19525670	14739995	34603572	30620278	21548822	16615688	14902017
3997	afromosin	Xenobiotics	Food Component/Plant	35653	LC/MS Pos Late	100001648	991	299.091	550-79-8	5281704	C10199							99705															184911									235805
417	agmatine	Amino Acid	Polyamine Metabolism	15496	LC/MS Pos Early	100000103	3057	131.129	2482-00-0	199	C00179	HMDB01432																															2558404
28	alanine	Amino Acid	Alanine and Aspartate Metabolism	1126	LC/MS Pos Early	811	1700	90.055	56-41-7	5950	C00041	HMDB00161	215094576	210862960	158603600	177386784	186963616	194547520	186472656	206506624	168315920	137830576	201965552	257238464	172508096	166817360	185789056	159171888	151928592	194798992	142218704	149014400	220308112	302210784	342273184	278680064	300200832	266467552	296493600	261699472	177681040	298730208	253581712	234277776	195742976	206798656	268057568	180777136	183226672
494	alanylleucine	Peptide	Dipeptide	37093	LC/MS Pos Early	100001890	3055	203.139	1638-60-4	259583		HMDB28691	10400875	12213386	3.72393e+06	3149631	4891261	5147043	6202021	12311761	3419164	4326645	12985328	11064065	4771946	4816824	2420499	4673007	5048858	3552414	4970337	5613410	7542232	22312082	25734362	11950656	20508500	18313686	11992770	18716470	4.02759e+06	2988857	4289691	7.7294e+06	2793107	7.61306e+06	8197654	2100388	8549999
3454	allantoic acid	Nucleotide	Purine Metabolism, (Hypo)Xanthine/Inosine containing	33434	LC/MS Polar	218	2960	175.047	99-16-1	203	C00499	HMDB01209																															460656	172394			3.72484e+06
3453	allantoin	Nucleotide	Purine Metabolism, (Hypo)Xanthine/Inosine containing	1107	LC/MS Polar	1002	1672	157.037	97-59-6	204	C02350	HMDB00462	342662			334144	477113	5035583		113035	750834			747378	321435	713186	594630	1549131	387408		437328	633519	348620				152919		121768		302405	2815644	116519600	12414222	111353	977801	75298584	1.52401e+06
268	alpha-hydroxyisocaproate	Amino Acid	Leucine, Isoleucine and Valine Metabolism	22132	LC/MS Neg	100000706	1840	131.071	10303-64-7	83697	C03264	HMDB00746	1640409	299134	799073	952338	535133	1044929	1497774	1523118	2229721	1405507	1137957	962523	1479482	2.02598e+06	1268541	907999	463640	661653	694590	1150642	9983693	1228486	1078073	1914075	1.6241e+06	1395741	6822539	1178122	5024588	16569626	33362236	2727592	1.86553e+06	1268990	2581621	1556739	1.9619e+06
301	alpha-hydroxyisovalerate	Amino Acid	Leucine, Isoleucine and Valine Metabolism	46537	LC/MS Polar	100001300	1052	117.056	600-37-3	99823		HMDB00407	1096199		1241522	1466235	757997	1922504	1866790	2327450	4646788	1606869	2827067	1.97214e+06	10508838	4091890	2642976	1589325	629508	1535376	1296686	1951409	37474488	10872331	2041735	2893292	4058669	3159016	10455215	7787179	11642265	60613056	36838784	7303376	5156553	2245224	22684984	3730959	1.99152e+06
350	alpha-ketobutyrate	Amino Acid	Methionine, Cysteine, SAM and Taurine Metabolism	4968	LC/MS Polar	796	940	101.024	600-18-0	58	C00109	HMDB00005		360493				534935	661388		134399		359872										1260945			888275			1164755		207845	1262540	930286		1289985	631567	637200
43	alpha-ketoglutaramate*	Amino Acid	Glutamate Metabolism	62101	LC/MS Polar	100002397	1916	144.03	18465-19-5				7159821	2958951	3448934	5866961	8049344	14724498	5822630	10916119	3465537	6710711	7910049	5069023	5511515	6483233	4.19271e+06	3.87562e+06	3283192	3.3512e+06	4893486	5704844	6187010	9867431	11233541	8.15809e+06	4447491	10850826	8080419	16258442	3016913	4602941	1.86148e+06	6610516	7162574	9200278	12909218	4284686	1326039
1158	alpha-ketoglutarate	Energy	TCA Cycle	528	LC/MS Polar	93	2700	145.014	305-72-6;328-50-7;22202-68-2	51	C00026	HMDB00208	169084464	103402600	36774404	147558912	217996064	94353104	89456568	138603824	47390256	53969372	123320536	53988000	66776240	120670976	25158038	60174388	45793028	21384836	106110280	63676124	101963584	42978740	70315216	160095120	79333832	63576748	75030920	101877640	37505680	110268688	31290640	51986464	95719272	65555684	122890368	33351122	23746114
2815	alpha-muricholate	Lipid	Primary Bile Acid Metabolism	34092	LC/MS Neg	100001280	4765	407.28	2393-58-0	3083761	C17647	HMDB00506	15711746	25664200	95819040	24490802	33510402	9770071	38135856	32977334	46138824	15279240	20021768	22216684	42909188	8719127	58153464	26069106	52258456	50788272	34302052	11523054	6656597	19525450	45069680	66345200	115018896	34295148	68045728	31952854	13621114	6473118	990521	23211070	39545488	13613219	30948404	32787764	38256932
3657	alpha-tocopherol	Cofactors and Vitamins	Tocopherol Metabolism	1561	LC/MS Pos Late	1105	2522	430.378	59-02-9;10191-41-0	14985	C02477	HMDB01893	346027680	270068096	196453952	337684320	292030592	217302480	299344096	260861712	242526928	315755328	287337088	234788464	279906880	285836800	235200416	312386720	313462880	273911360	281569312	333547296	304618656	230428224	202559616	294567712	255862352	188823840	362609376	254336528	32837088	312052960	254237120	238348672	280024224	211229008	204970944	265797376	220732416
3658	alpha-tocopherol acetate	Cofactors and Vitamins	Tocopherol Metabolism	38288	LC/MS Pos Late	100002328	2702	490.425	7695-31-2	2117	C13202	HMDB34227	81416376	79429136	35791068	42267876	52529296	39674692	61733676	47138240	33335400	44820948	38648544	31998004	29162390	42184988	44747112	42453944	52662872	49269572	35928892	53608888	59571676	75181280	42091008	65625032	82548752	33049306	52303224	50316456	52165576	62654116	96655912	30802950	29887312	58731476	29127628	31243528	46606040
3663	alpha-tocotrienol	Cofactors and Vitamins	Tocopherol Metabolism	37502	LC/MS Pos Late	100001979	1986	424.334	58864-81-6	5282347	C14153	HMDB06327	13769403	5881268	4569898	7385052	6413290	7083919	9138428	8033908	6252723	8622827	7772022	5976040	6418535	7535284	6049687	10449270	8683218	8586844	7803779	10491979	10106527	8451554	5652510	8.38093e+06	7921190	5688811	11745657	6689563	922577	9391953	13072638	7669121	8157319	5762839	5361488	7111389	6966534
3937	apigenin	Xenobiotics	Food Component/Plant	21189	LC/MS Neg	100000935	3845	269.046	520-36-5	5280443	C01477	HMDB02124	248715	141327	282917	204010	161488	1120892	1165467	185056	102138	75865	41559	86680	319156	139999	308597	148491	147487	297665	324381	337318	835386	190108	214875	129678	192739	76672	310399	129553	475861	1564389	506694	256253	225075	205897	390957	189959	279397
3939	apigenin 7-O(6-malonyl-beta-D-glucoside)	Xenobiotics	Food Component/Plant	57679	LC/MS Neg	100002893	3342	269.046	51011-05-3	5281602	C10020		97893		81355	85454		153998	305762		81308	34002			34940	31880	171830	87947	151473	120854	187587	189300	329051	151400			58889	42653	62697	24413	177158	280169	107357064	108810		62356	172029	127682	62007
1000	arabinose	Carbohydrate	Pentose Metabolism	575	LC/MS Polar	828	1804.5	195.051	28697-53-2	66308	C00216	HMDB00646	38960368	14471224	58826808	55232604	26800072	91927048	90642672	57632396	25703066	59021788	26968324	39647984	29630580	53572444	35610228	91139568	15463470		45533136	104298264	51302716	54485956	57097564	130074848	41722344	90663472	106414080	63286492	62951472	155117104	904778	53321784	22662916	57836672	33652236	110872992	66320276
1015	arabitol/xylitol	Carbohydrate	Pentose Metabolism	48885	LC/MS Polar	100006430	1932.4	151.061		6912	C01904		784814			756079	300167	292546	653291	648707		246884	860511	507385	229948	553406		589039				585239	276255	252620	625312	744230	208254		800116	633304		5491304	49065392	438595	497952	211263	1.49136e+06	179954
1017	arabonate/xylonate	Carbohydrate	Pentose Metabolism	48255	LC/MS Polar	100006115	2700	165.04					1720394	986245	1253379	1815066	2166110	3094365	2016614	1656393	1361501	2284010	1241107	839533	2313305	2197006	2060758	4.03017e+06	1376775	1168605	3991135	3619275	3.56744e+06	1585800	5415779	2610609	1762229	2336464	2999061	1592690	1441252	8785938	121901272	3.7483e+06	2434525	1.82582e+06	6.91727e+06	4588295	1.4927e+06
1229	arachidate (20:0)	Lipid	Long Chain Fatty Acid	1118	LC/MS Neg	893	6240	311.296	506-30-9	10467	C06425	HMDB02212	32669004	68704640	70261664	70451560	65654500	71439320	127170648	23684048	62952912	78081552	36661008	79303320	13866555	73198968	114255856	61866752	54098360	98790144	60366856	50754328	11178959	14264897	80960376	53499900	60855296	47189456	47819764	33321190	62095292	6902220	24641128	55766020	40912164	37150412	50362832	21188144	13062190
1263	arachidonate (20:4n6)	Lipid	Polyunsaturated Fatty Acid (n3 and n6)	1110	LC/MS Neg	229	5535	303.233	506-32-1	444899	C00219	HMDB01043	52663336	34664828	82155104	150957088	104007088	106005072	137956816	47591172	70947864	67301592	47688412	39355724	63808616	55925720	57620712	117393136	40264444	55535616	73130696	38761488	27886234	51395616	127411104	155830928	131786712	104251736	118111792	35096856	69136736	153185520	118221912	43926588	204831840	81889688	66200188	109540088	37750152
1508	arachidonoylcarnitine (C20:4)	Lipid	Fatty Acid Metabolism(Acyl Carnitine)	57518	LC/MS Pos Late	100015837	1353	448.342					369690			475347	286412	617634	731163			285579					746886	568316	575246	279528					475469	198573			472308			728095	1.17898e+06	273061	736254	335720		344958	885183
1728	arachidoyl ethanolamide (20:0)*	Lipid	Endocannabinoid	57532	LC/MS Pos Late	100015853	1941	356.352		3787294				263456	386153	275490	367840	299577	380212	85179	91783	263566	315060	260181	297321	237020	1045879		317479	322902	251604	213753	256041	245630	838572	430804	286724		379793	236552		140190	157284	233115	449173	580245	484333		198079
1507	arachidoylcarnitine (C20)*	Lipid	Fatty Acid Metabolism(Acyl Carnitine)	57513	LC/MS Pos Late	100015833	1512	456.405				HMDB06460	258300	320400	295590	303178	389774			223483	695598		211754	404716		346592	577873	270033	391370	211635				239174	347808	285847		290669	281136		238766	467121	573762	387396
405	argininate*	Amino Acid	Urea cycle; Arginine and Proline Metabolism	57461	LC/MS Pos Early	100002769	2150	176.103	157-07-3	160437		HMDB03148	496234	259803	204322	1650292	188107	524948	228722	647604	400339	110912	244256	270729	159595	443167	165044	149055	238511	187683	60537	168826	590226	446005	4444681	539439	550070	349823	156861	491097	414324	3509823	1519603	446192	1393207	522051	3945517	710157	182492
371	arginine	Amino Acid	Urea cycle; Arginine and Proline Metabolism	1638	LC/MS Pos Early	231	2825	175.119	1119-34-2	232	C00062	HMDB00517	18680996	19543330	120411464	62112680	125243832	321207200	126471456	283016992	153351120	114655080	24401200	287316608	169334240	97042768	160742912	172391760	101586128	41705120	220585744	209310544	236963408	440600160	260026784	32065024	94937648	401390048	274492992	438978336	245057648	454528192	784608640	312956000	299658112	229440080	381004992	274440128	327024672
372	argininosuccinate	Amino Acid	Urea cycle; Arginine and Proline Metabolism	15497	LC/MS Pos Early	232	2745	291.13	156637-58-0	828	C03406	HMDB00052															94390									51374	89246						644987				143636	69034
38	asparagine	Amino Acid	Alanine and Aspartate Metabolism	512	LC/MS Pos Early	917	1225	133.061	70-47-3	6267	C00152	HMDB00168	2426137	3100014	5240403	3742268	1.84202e+06	102893288	7614218	22625388	30472058	3.46274e+06	5296746	4060644	1.01327e+06	4099678	38357320	6910248	3199835	5055535	2898572	27323038	1336928	33813792	15336581	26196504	5667832	22682296	86436056	89757752	20117572	136742304	16956474	3287205	6464537	13529109	106641600	9199174	1.77334e+06
34	aspartate	Amino Acid	Alanine and Aspartate Metabolism	443	LC/MS Pos Early	234	1165	134.045	56-84-8	5960	C00049	HMDB00191	250453568	217905088	196507936	256371664	229919488	129697488	212365920	154847936	168132352	183337312	164117536	232230464	167760416	208968848	228799584	209841392	140035088	244819408	134758416	161699136	211765360	309599840	294220160	349449056	259392144	227159280	325208704	221603888	191448736	317866816	287657120	216187184	233705776	201825280	310185728	150754816	114405248
1361	azelate (C9-DC)	Lipid	Fatty Acid, Dicarboxylate	18362	LC/MS Neg	2029	1276	187.098	123-99-9	2266	C08261	HMDB00784	7131325	2411820	3155281	2506746	2922025	8135119	5393107	4155634	3190716	9145422	6.52933e+06	3146498	5042725	4.06822e+06	7631738	7.60191e+06	4357942	6210819	6011156	7279944	5977678	5754384	5331172	4853691	3828661	5746343	8068957	7026898	4257912	4437652	1476578	5297814	9353165	5830687	5550934	7385467	4177317
1729	behenoyl ethanolamide (22:0)*	Lipid	Endocannabinoid	57534	LC/MS Pos Late	100015854	2164	384.384		3023585			238622	285289	357628	199548	425568	143762	491487		86377	118675		135428		142919	1209764	60594	433971	342797	193498	258019	276628		728417	485455	245393	116008	265916			154352	208570	212837	342108	372706	579306
3758	benzoate	Xenobiotics	Benzoate Metabolism	15778	LC/MS Neg	100000008	1750	121.029	65-85-0	243	C00180	HMDB01870	730334		370320	588989	528628	677022	586857	648523	467718	721631	541965	409427	396862	946607	444355	352289		657009	1.00622e+06		1013017	639177	851665	1042255	590667	767075		735713	450993	647524	371310	957309	1091467	600094	1.41402e+06	786198	617079
3554	beta-alanine	Nucleotide	Pyrimidine Metabolism, Uracil containing	55	LC/MS Pos Early	244	1905	90.055	56-41-7;107-95-9	239	C00099	HMDB00056	4.0852e+06	15858105	4168130	5729499	7071860	3945909	6610965	11605905	2639321	4140952	19063576	21098466	3457918	3373759	2518425	2200083	2438042	4889915	2713815	2828832	1.73076e+06	12099774	20673962	9751693	17225504	17633808	6637434	14916960	2064038	5.36633e+06	1.62612e+06	7508522	3580725	4792190	6083166	4408044	5.74956e+06
3728	beta-cryptoxanthin	Cofactors and Vitamins	Vitamin A Metabolism	57591	LC/MS Pos Late	100001977	2560	552.433	472-70-8	6384256		HMDB33844	12310306	10587846	9681752	11868551	11411213	8285040	10958205	10291227	10053924	11832885	10354154	10759956	12545170	11237040	10546677	12642100	10257086	10220825	12048369	10616877	11014429	7501958	8950365	10088439	8329791	8579195	13447499	8642361	6883811	9692581	7170981	9668896	10084269	9107186	8212610	9345368	7885136
4010	beta-guanidinopropanoate	Xenobiotics	Food Component/Plant	35101	LC/MS Pos Early	100001411	2145	132.077	353-09-3	67701	C03065	HMDB13222	73603	51159	56971		59832	204822	179042			143316	256192	118834	105881				137252	180541	181128	115774			146835	104489	52400	144773	123561					161398	135976	81060	198449	159180	53800
280	beta-hydroxyisovalerate	Amino Acid	Leucine, Isoleucine and Valine Metabolism	12129	LC/MS Polar	1442	1149.8	117.056	625-08-1	69362		HMDB00754	703935		407926	388675	766889	1229634	740605	533071	1092177	881339	946545	395769	1481809	1118046	826995	848582	456962	517643	986807	1017659	1745945	1656689	896174	1181725	1193490	1317200	1453950	1575135	1042325			1268694	1482275	1085772	2113415	1.69866e+06	522266
6	betaine	Amino Acid	Glycine, Serine and Threonine Metabolism	3141	LC/MS Pos Early	799	1064	118.086	107-43-7	247	C00719	HMDB00043	18546724	11433925	11132210	17227672	15403692	20716516	25490566	11056851	11399257	14512718	8605652	48370508	18609686	46278992	26614624	114515048	47089168	14498632	55081336	51235540	18533396	12442328	12240282	18592896	12832440	21659132	37613736	17160440	14713603	74899240	160040400	33209546	16395245	44900076	46361560	26495044	10763797
7	betaine aldehyde	Amino Acid	Glycine, Serine and Threonine Metabolism	15499	LC/MS Pos Early	1219	1915	120.102	7758-31-8	249	C00576	HMDB01252						154303	61414																						56034	1180181	4674889
2814	beta-muricholate	Lipid	Primary Bile Acid Metabolism	31885	LC/MS Neg	100001066	4794	407.28	2393-59-1	5283853	C17726	HMDB00415	238788064	306601952	662722368	254240304	452756992	220953968	478900864	352781056	377068096	257354560	271450400	346680096	425088768	187541312	480178016	256727568	500362368	461718336	362885344	173403296	139794400	204008192	658353728	530323456	798801024	512029152	575499904	365396896	198728448	133866632	22552752	283722176	457491744	158694496	502113632	333312096	379155328
2638	beta-sitosterol	Lipid	Sterol	27414	LC/MS Pos Late	100001033	3054	397.383	83-46-5	222284	C01753	HMDB00852	9463683	5720903	8396848	11297538	8769927	7384487	8723487	9371978	11391041	7839862	7410366	10823814	9715314	9601379	8428609	10564671	6010705	6839935	7088327	9140799	9130897	8191421	7443394	8355621	9321410	6915159	9378339	8546928	9940322	10466906	9379169	9399533	8877817	9245330	6510824	9885050	8339240
3702	bilirubin (Z,Z)	Cofactors and Vitamins	Hemoglobin and Porphyrin Metabolism	43807	LC/MS Pos Late	1090	1840	585.271	635-65-4	5280352	C00486	HMDB00054	6274296	1.86415e+06	5427407	38595048	11762954	30106482	9908808	9100218	8424754	9706582	8316763	5222013	6212552	10396176	36960864	11531075	22189118	7589754	13296246	14816224	9386087	5890784	3591411	2889248	2442234	4911900	7184131	3377549	5478314	29658044	21760550	5164871	5907656	3551008	27121368	10922452	9472918
3703	bilirubin (E,E)*	Cofactors and Vitamins	Hemoglobin and Porphyrin Metabolism	32586	LC/MS Pos Late	100001950	1045	585.271	114-25-0	5315454			378027	137745	411033	1160314	406111	2.01435e+06	485781	348662	429890	412743	355119	293881	209339	439784	1843307	509811	1064252	558616	549365	580920	506562	316461	200401	142614		422521	312006		435270	1427015	490683	285138	200470	112628	1285311	409298	348721
3705	biliverdin	Cofactors and Vitamins	Hemoglobin and Porphyrin Metabolism	2137	LC/MS Pos Late	250	1016	583.255	55482-27-4;55482-27-4	5353439	C00500	HMDB01008	444750	334528	680510	4269222	1421498	2034815	737917	546371	633087	632609	597862	544557	233440	604880	4035062	874909	1153322	498726	666036	1083389	839490	435225		420786	264017	437340	502359	249675	2688331	2874642	2807954	460878	197745	405789	1879320	532086	591800
3686	biopterin	Cofactors and Vitamins	Tetrahydrobiopterin Metabolism	12358	LC/MS Neg	1548	1398	236.079	22150-76-1	445040	C06313	HMDB00468	90041	114900				43499		158286		17393	123188	111277		29781		29638	36327		25158	40207	38101	198261	301953	190646	232579	157615	89620	198468	33465	193499	156997	96103		61246	263909		74229
3681	biotin	Cofactors and Vitamins	Biotin Metabolism	568	LC/MS Pos Early	251	2253	245.095	58-85-5	171548	C00120	HMDB00030	220476	496440	344016	424879	444862	150059	167690	134521	220978	107723	377364	490604	498285	202555	281646	170118	388013	560361	186150	72366	113074	332627	297084	97222	306638	118330	90855	42823		107002	132434	279154	134501	121546	164320	206684	396684
1437	butyrylcarnitine (C4)	Lipid	Fatty Acid Metabolism (also BCAA Metabolism)	32412	LC/MS Pos Early	100001054	2860	232.154	25576-40-3	439829	C02862	HMDB02013							676913									771624											530358			1106166	778540					803450
1438	butyrylglycine	Lipid	Fatty Acid Metabolism (also BCAA Metabolism)	31850	LC/MS Neg	100001151	1470	144.067	20208-73-5	88412		HMDB00808	30608					162450			22151	85616	64442				38904		40964				120962	190233	113413	89107	102091	59153	28676	34400		175312		335631		37093	5.72373e+06	106827	43437
115	cadaverine	Amino Acid	Lysine Metabolism	15308	LC/MS Pos Early	100000110	3036	103.123	462-94-2;1476-39-7	273	C01672	HMDB02322																														1801176	43792592
3850	caffeic acid sulfate	Xenobiotics	Xanthine Metabolism	53254	LC/MS Neg	100009337	870	258.992				HMDB41708																															2212632
2640	campesterol	Lipid	Sterol	33997	LC/MS Pos Late	100001269	2873	383.367	474-62-4	173183	C01789	HMDB02869	3.86494e+06	1969079	2798996	4186422	2755109	2607773	2945468	3.97951e+06	4301779	2459727	2214065	3442780	3490178	3410173	2.87715e+06	3.45163e+06	2463021	2680425	2049986	2950053	2751129	2606377	2759362	2556837	3051199	2396973	2.90584e+06	2664118	3.38648e+06	3330776	3.13978e+06	2926624	3.32441e+06	3.1737e+06	2.07847e+06	3.15185e+06	2395295
1199	caprate (10:0)	Lipid	Medium Chain Fatty Acid	1642	LC/MS Neg	888	5090.7	171.139	334-48-5	2969	C01571	HMDB00511	5520607	7858564	3607990	4702802	4312218	4948009	6550153	6641738	4909192	5.65805e+06	5507534	3957235	5676960	7082819	5692694	6.86579e+06	4518662	5572183	6762245	6465468	6.48815e+06	10755253	4776994	6021577	5456101	5221658	6894079	4875798	4343699	4863000	4421310	5183727	5.82866e+06	5739510	5403841	5881258	4588700
1197	caprylate (8:0)	Lipid	Medium Chain Fatty Acid	32492	LC/MS Neg	932	4362	143.108	124-07-2	379	C06423	HMDB00482			1251873			1.56516e+06	6715961	1505730	800434	1206594	5210045	681077	914540	1811539	1572792	1322814	858433	1472375	1730435	1382623	1.59267e+06	1596989	1148857	1357221		807135	2355421	1185301	7.35522e+06			920123	2.00252e+06	1464503	1217889	1.70826e+06	1336937
55	carboxyethyl-GABA	Amino Acid	Glutamate Metabolism	40007	LC/MS Pos Early	100003260	2085	176.092	4386-03-02	2572		HMDB02201	50890184	62561472	34462960	54817960	24429396	61242432	70958920	54166256	32999060	27552440	57859472	83563840	68487952	47734724	29555202	30933886	28834732	21229764	43351496	35319568	48713760	52614044	53375856	42126848	53339728	93406288	56057860	60598704	42056044	36968544	39785608	51688888	50727112	45799072	43910736	49050148	28008208
1532	carnitine	Lipid	Carnitine Metabolism	15500	LC/MS Pos Early	100000007	1978	162.112	461-05-2	10917	C00318	HMDB00062	6840181	12074174	3852292	8919003	9807416	5150431	5059854	1818349	4242308	1796981	1.30771e+06	2002558	2776685	2612969	7239873	4940514	3858530	9035731	2306072	1215517	3229077	2670126	3144779	4615400	2072522	2811223	2940945	2304311	3519590	9179425	4086439	2213070	3.3619e+06	2521071	31935454	4804848	3048175
3724	carotene diol (1)	Cofactors and Vitamins	Vitamin A Metabolism	57635	LC/MS Pos Late	100015966	1720	568.428					129337696	111691224	110065904	139644400	114164240	100928880	128937168	122856600	127768792	107649360	120169048	115537024	113495088	121108104	107414680	127919464	115565400	121396464	111896640	143746784	120546232	111863040	95304264	98323096	104890976	96370616	115783584	98609672	101302720	119492288	95489656	107746808	125081104	120559432	96147728	115774208	104557088
3725	carotene diol (2)	Cofactors and Vitamins	Vitamin A Metabolism	57636	LC/MS Pos Late	100015967	1904	568.428					30595172	29030436	36483088	27746108	28329820	23028168	26827576	34267344	27431234	43680680	27253980	28406798	41350808	29367770	27122816	31242944	26807998	29295218	30079626	29805988	28814748	20267420	22637388	22110672	33134370	22119360	29831812	22393828	34100712	27747384	26168148	26235476	32346800	38240732	20997238	34569044	27059382
3726	carotene diol (3)	Cofactors and Vitamins	Vitamin A Metabolism	57637	LC/MS Pos Late	100015968	1948	568.428					30085788	24723964	29902628	30214700	30018252	24299902	28983526	28140558	30277210	33236084	28117786	29372764	35105084	29020056	30323370	33726332	27675344	27829546	35858512	32837544	30039816	18809096	22830422	23839276	24836588	23361810	32683646	24290508	30950076	29785520	20459552	25456558	29899728	32952416	22851212	29724384	27833010
3776	catechol sulfate	Xenobiotics	Benzoate Metabolism	35320	LC/MS Neg	100001605	1906	188.986	4918-96-1	3083879		HMDB59724				28535		90264								39207								25638	127404							908622		427349		72068	12064272	74156
2501	ceramide (d18:1/14:0, d16:1/16:0)*	Lipid	Ceramides	57432	LC/MS Pos Late	100015735	2477	510.488					610803	832887	414367	905061	1216985	815167	830588	468579	407746	472000	666426	576918	600096	435680	543950	495281	656802	445577	763946		673672	768679	1285914	2438722	767139	821376	1.00121e+06	603292	658985	2546401	2762817	641569	1334777	717153	550854	466270	399159
2502	ceramide (d18:1/17:0, d17:1/18:0)*	Lipid	Ceramides	57434	LC/MS Pos Late	100015737	3055	552.535					177329	264183	294317	404334	844952	248622	414988		263685			305301	304153		309387	203382		278536	306352		261896		814942	1343499	392660	349385	786180		299803	2510877	1762866	274779	636098		184555	175652
2504	ceramide (d18:1/20:0, d16:1/22:0, d20:1/18:0)*	Lipid	Ceramides	57440	LC/MS Pos Late	100015755	3920	594.582					561914	1261682	2130859	1439821	2953213	1133235	615365	437023	1049862	616613	775987	1537006	649508	1196504	2510289		994991	882050	803258	443948	563974	339565	1301736	1566795	622293	1016815	825549	119870	610145	1100653	2497893	1343509	655473	381485	959727
2811	chenodeoxycholate	Lipid	Primary Bile Acid Metabolism	1563	LC/MS Neg	1123	5264	391.285	474-24-9;474-25-9	10133	C02528	HMDB00518	1.70228e+06	1.56436e+06	3644219	2.43889e+06	1788047	2.23764e+06	2.48576e+06	1.84887e+06	2.68261e+06		929865	1871655	2300669	1.66759e+06	1.77137e+06	1701738	1.4804e+06	875963	2.26371e+06	1.73948e+06	1.76856e+06	2.81718e+06	6.80292e+06	3.647e+06	5845879	3.18449e+06	4922462	2527631	10962888	3527615	722626	2.95113e+06	2.8448e+06	1.92496e+06	1.83469e+06	1.94934e+06	5417964
1744	chiro-inositol	Lipid	Inositol Metabolism	37112	LC/MS Polar	100001859	3191.2	225.062	643-12-9		C19891	HMDB34220														266645	231995				326803											29626840	25430204
2808	cholate	Lipid	Primary Bile Acid Metabolism	22842	LC/MS Neg	136	5165	407.28	81-25-4	221493	C00695	HMDB00619	6987077	2477145	41856960	135249792	47572272	45159936	74803960	13695294	55752712	19375316	6362056	12536774	20370836	10440998	37574644	68464200	34819564	28142644	49549540	42087312	14536005	9756216	92748688	32064750	63838068	13149386	146488080	11426192	177187248	81362504	24055496	15236793	27324428	11576103	22871166	92834488	56148296
2821	cholate sulfate	Lipid	Primary Bile Acid Metabolism	52973	LC/MS Neg	100006637	4557	243.115					1270424			1840560		133614	555458		93603	277536	1730035				1058257	513480	591515	1664662	296384	600299							300209		415520						194183	704316	238037
2613	cholesterol	Lipid	Sterol	63	LC/MS Pos Late	266	2707	369.352	57-88-5	11025495	C00187	HMDB00067	4866358	3214739	3547852	6.45638e+06	4422059	3788433	4931312	5093538	5488882	4115156	4000302	5.83915e+06	6777754	4010148	3500598	3784970	3288834	3.39731e+06	3179680	2306714	3962808	4697716	6497825	6902853	6288766	4285868	6037439	3483517	5084372	10535537	13556621	4743689	6.89447e+06	5901970	3.26976e+06	3.98565e+06	3852417
1772	choline	Lipid	Phospholipid Metabolism	15506	LC/MS Pos Early	1256	1961	104.107	67-48-1	305	C00114	HMDB00097	61644852	73502464	52719960	82305344	76292376	94300096	116379400	77549728	57109908	52377896	58278428	68213720	72756424	76353968	63902332	101553952	58884024	54130892	78631440	71121952	100488984	55169268	72839720	80290952	111616224	98425416	117556936	70402944	59303816	162661488	1171947392	79514624	99952160	67556848	73620912	103675376	57822840
4026	chrysoeriol (3'-O-methylluteolin)	Xenobiotics	Food Component/Plant	40474	LC/MS Neg	100002959	3870	299.056	491-71-4	5280666	C04293	HMDB30667																					57869									170060
4032	cinnamoylglycine	Xenobiotics	Food Component/Plant	38637	LC/MS Neg	100002253	3127	204.067	16534-24-0	709625		HMDB11621						707080			16233			86781																		37588		1317524		51424	19286016
73	cis-urocanate	Amino Acid	Histidine Metabolism	40410	LC/MS Pos Early	100003425	2406	139.05	7699-35-6	1549103		HMDB34174	2847151	2779273	2288269	1563763	1844063	1439428	1.93099e+06	2503105	1282369	1517880	1831403	3566315	1104237	894705	760511	1092905	728675	1302249	1228478	918677	1.94923e+06	4516002	2771535	4078563	2716709	3.95566e+06	2241438	2720631	1.71124e+06	1907503	600365	2979198	1407641	1073183	2516541	991048	1662309
1152	citrate	Energy	TCA Cycle	1564	LC/MS Neg	1124	582	191.02	77-92-9	311	C00158	HMDB00094	815002	1478012	1219892	1196318	1820197	3503769	1209046	1250953	1338092	570675	1792306	2503001	687496	2212010	2036948	3641541	1364309	811074	1911633	4377196	1107381	2827965	2837981	2396002	2668526	1777385	1.1855e+06	2344774	1103235	2815449	9749613	3985115	1089382	2149983	26094784	1014744	1334284
380	citrulline	Amino Acid	Urea cycle; Arginine and Proline Metabolism	2132	LC/MS Pos Early	391	1520	176.103	372-75-8	9750	C00327	HMDB00904	665237632	680751232	363065280	418830560	284023808	274967200	373759776	349516128	262481632	338006144	784359552	409779104	311162144	287323040	287812224	330921952	315349344	494891840	201835504	200905856	265020688	410201696	924009728	1005838976	831645184	481031776	697750656	405790624	261277728	349439936	230404928	315776320	293949504	343110016	177187264	205771936	176224416
3560	cytidine 5'-monophosphate (5'-CMP)	Nucleotide	Pyrimidine Metabolism, Cytidine containing	2372	LC/MS Pos Early	282	835	324.059	63-37-6	6131	C00055	HMDB00095	567520	425206	254706	752376	391955	800786	550827	413579	389808	251852	706512	469636	584075	760194	918725	2658031	387926	405306	774742	2360351	759556	1367669	687864	1109206	373277	459920	823971	811226	362930	296739	429086	431112	458222	794728	2202854	886389	531068
411	creatine	Amino Acid	Creatine Metabolism	27718	LC/MS Pos Early	1221	1947	132.077	57-00-1	586	C00300	HMDB00064	8643330	211437136	6292546	13838911	33353428	39509720	16642059	13745884	4668129	5571894	14569852	3068083	1869452	5250324	46872996	30285294	5293203	8487290	10694767	20390704	17364212	110623712	122669840	122012312	66917576	66828972	29321524	14432472	7.72332e+06	199638624	191520112	28939020	54608748	11238455	114463432	14173591	1828292
412	creatinine	Amino Acid	Creatine Metabolism	513	LC/MS Pos Early	275	2055	114.066	60-27-5	588	C00791	HMDB00562	381560	14167765	607060	1194487	77556256	10608692	897925	2.0768e+06	779629	265925	360734	1245444	312541	1114569	1813415	2103683	498918	693781	667463	841520	3427061	7268955	90072240	13364144	12495733	4745607	1243330	1784372	1.88029e+06	28457954	18199144	15642319	3940781	1639365	73717344	2.0631e+06	375948
351	cysteine	Amino Acid	Methionine, Cysteine, SAM and Taurine Metabolism	1868	LC/MS Pos Early	800	1488	122.027	52-90-4;56-89-3	5862	C00097	HMDB00574	1.86976e+06	1682617	2.09421e+06	1571810	1668439	1735050	1334788	1687450	1607540	1378574	1487377	1525258	1544023	1750916	1762844	1221889	1321871	1884501	1142284	1343151	1454624	2353204	4.0335e+06	1432633	2732309	1925519	1598089	2.08189e+06	1509390	5968733	23777198	1723218	1424835	1654328	2135705	1377007	1297787
356	cysteine s-sulfate	Amino Acid	Methionine, Cysteine, SAM and Taurine Metabolism	22176	LC/MS Neg	100000808	640.9	199.969	1637-71-4	115015	C05824	HMDB00731	8264753	3008989	6700660	5964194	4712257	4148231	4025553	5101217	4844899	3660890	2203302	3360703	2919883	6455246	6969740	3587933	3859126	9806250	3717119	2434895	2201598	2720871	7436777	2943010	6609635	3053664	3990209	2248771	5285677	8754196	46378432	4187216	3831293	4798126	3414271	4357856	3317807
362	cysteine sulfinic acid	Amino Acid	Methionine, Cysteine, SAM and Taurine Metabolism	37443	LC/MS Pos Early	100002113	597	154.017	207121-48-0	109	C00606	HMDB00996	67549	29147	58247	54779		91489	53879	54138	63992	84988		49323	114234	85617	158263	124548	50201	86350	141861	133328	290789	140000	90495	127482	100652	55633	232107	60597	202708	574089	1064917	142298	150122	112976	136687	172075	45725
448	cysteinylglycine	Amino Acid	Glutathione Metabolism	35637	LC/MS Pos Early	278	2132	179.048	19246-18-5	439498	C01419	HMDB00078				163881				106054						85232	130107	89348				54655			165278		114318					178547	1109605				365459
357	cystine	Amino Acid	Methionine, Cysteine, SAM and Taurine Metabolism	56	LC/MS Pos Early	279	2000	241.031	56-89-3	67678	C00491	HMDB00192																											123607			1134214	4440415				40531
3564	cytidine	Nucleotide	Pyrimidine Metabolism, Cytidine containing	514	LC/MS Neg	827	1325	242.078	65-46-3	6175	C00475	HMDB00089	10385490	10498110	7417748	9343598	12989432	11769129	10972762	8586940	13652533	14634502	8074552	7598580	7525342	9660816	11001485	10018541	14133040	9327852	11534573	10797960	8042262	9770190	7747662	6637502	8954859	8744924	7869258	8360472	8325581	5597790	4310558	10666574	10153118	8409522	16607861	12240791	8639831
3562	cytidine 2' or 3'-monophosphate (2' or 3'-CMP)	Nucleotide	Pyrimidine Metabolism, Cytidine containing	61705	LC/MS Pos Early	100019915	847	324.059						100274		58259			55656	119136		331125	303842	46748	48550				274703	166080				190825	221571	99704	219755	70499	72402	274557		25572							176347
3563	cytidine 2',3'-cyclic monophosphate	Nucleotide	Pyrimidine Metabolism, Cytidine containing	37465	LC/MS Neg	73	937	304.034	15718-51-1	417654	C02354	HMDB11691									86101	288187								18090	71466				122530			29537									104546
3565	cytosine	Nucleotide	Pyrimidine Metabolism, Cytidine containing	573	LC/MS Pos Early	881	2060	112.051	71-30-7	597	C00380	HMDB00630	26039018	6431626	17641832	34921516	15625538	3229792	10742438	31060338	23576604	18016056	4550622	19870144	14604418	29326210	15961266	7935111	5307022	10358812	1379236	4441486	18128082	10041504	20269624	13837117	11386015	26928032	18450416	16866500	15819296	88843232	83648256	12671643	9170024	6733161	7425186	3273761	3568194
4049	daidzein	Xenobiotics	Food Component/Plant	32453	LC/MS Neg	100001219	3566	253.051	486-66-8	5281708	C10208	HMDB03312	77249280	1369733	24844304	13475898	2463454	100577664	66736336	11684305	13724987	2275844	1.92754e+06	1.66474e+06	38840864	8722642	30968988	6.5199e+06	10805571	5081787	14787178	9413693	114142664	52333464	49437524	36851432	63024720	4431434	6105180	4579132	6851709	99066024	34571956	43887200	30532464	64301772	72237640	9703927	4039377
4050	daidzein glucuronide*	Xenobiotics	Food Component/Plant	62070	LC/MS Neg	100020206	2580	429.083		11316354		HMDB41718																															15628378
4269	daidzein sulfate (1)	Xenobiotics	Food Component/Plant	48727	LC/MS Neg	100006362	2843	333.007					37128		38568			92194	53136								58197						54707		132465	16563			32968			9842791	24783928	155853	72286		621792	29417
4264	daidzein sulfate (2)	Xenobiotics	Food Component/Plant	48728	LC/MS Neg	100006363	3330	333.008					126088					21157		41271	79756				95765	52061	127276				93339	57078	69804	237395	87801		131530	35557	272965		61316	21106386	129410200	49360	130547	89210	107883	174854
4051	daidzin (daidzein 7-O-glucoside)	Xenobiotics	Food Component/Plant	32435	LC/MS Pos Early	100001218	2273	417.118	552-66-9	107971	C10216	HMDB33991																															879495
3572	2'-deoxycytidine 5'-monophosphate	Nucleotide	Pyrimidine Metabolism, Cytidine containing	533	LC/MS Pos Early	298	975	308.064	1032-65-1	13945	C00239	HMDB01202	455543	243032	172744	171106	378456	543696	169677	505433	499380	342871	186235	118970	203708	274129	679146	835674	895207	1.03001e+06	504659	796083	382280	104683	146779	179129	198598	110650	207572	442269	444740	602680	95420	861139	318263	233410	716206	692524	333662
2849	dehydrolithocholate	Lipid	Secondary Bile Acid Metabolism	31891	LC/MS Neg	100001067	5360	373.275	1553-56-6	159623		HMDB00502	2630087	4737407	1.02859e+06	587157	982299	2034520	1379051	4841409	2.02694e+06	950031	2481119	2300506	3526898	3.75088e+06	2055186	1.88221e+06	1.98799e+06	1114368	4916031	2313520	5356079	5518203	4564814	3197930	5336188	7.3059e+06	3340967	3012030	181652	446068		8758213	4356325	4313356	5124219	3911113	3.60888e+06
3661	delta-tocopherol	Cofactors and Vitamins	Tocopherol Metabolism	33418	LC/MS Pos Late	100001216	2259	402.349	119-13-1	92094	C14151	HMDB02902	14733231	9824975	11751318	12478293	10373896	9363209	13348818	11579384	10783399	13381746	11793047	9154739	12191717	11004813	9574113	12815735	11188813	12316551	11098766	14641541	14269222	12092300	8449087	11772684	11955145	7746870	14240695	9306600	13173360	13206146	14654282	10973453	11835882	11500509	7399313	10625134	11944925
1531	deoxycarnitine	Lipid	Carnitine Metabolism	36747	LC/MS Pos Early	100001662	2052	146.118	6249-56-5	134	C01181	HMDB01161	70352736	265386560	11150751	70140048	146320416	55787744	98648160	86500400	15822310	25998262	80233520	64125416	16266880	37616084	25194480	24423004	41641820	68201400	18865156	18172328	23824824	32810050	38911376	56163520	112608768	67055628	33747584	103208976	22870780	46103484	7765248	24732976	43969300	22410412	61344944	26061160	41289332
2828	deoxycholate	Lipid	Secondary Bile Acid Metabolism	1114	LC/MS Neg	302	5294	391.285	83-44-3	222528	C04483	HMDB00626	288102208	214090368	846409088	231602112	157573360	91190040	285717408	376091008	238730080	244986384	239729376	299526656	295047360	130986688	604542912	264726240	531797696	424344928	256821376	123502248	75066784	241622464	595052736	398876160	841364736	357008160	663470144	329730944	38554204	66140440	42104.6	176493952	375037344	156881024	404244864	454145408	306611936
2829	deoxycholic acid sulfate	Lipid	Secondary Bile Acid Metabolism	52969	LC/MS Neg	100006638	4880	235.117					3.63114e+06		2323145	7579312	179797	421617	972174	121989	236556	656572	1.93887e+06		142352	82287	4744206	2583453	2567377	2814679	1936514	1621079	226206		180779		169627		746787	80913	259990				134055	152593	1408747	2077036	956082
422	diacetylspermidine*	Amino Acid	Polyamine Metabolism	62105	LC/MS Pos Early	100020242	2510	230.186					104797448	5719444	2529434	4562305	4692825	5276146	1906835	17644112	89246344	2514187	8367399	9553278	9251677	9464569	1.88196e+06	2502195	1439379	3609431	7.68748e+06	4553947	54209112	25911222	11691412	11116059	19108992	24831782	4545808	13947013	75376224	4780441	789744	37822180	4740263	17821808	19648132	5194813	34847976
2381	diacylglycerol (14:0/18:1, 16:0/16:1) [1]*	Lipid	Diacylglycerol	54953	LC/MS Pos Late	100010934	3057	584.525					960770	852674	553863		871186	946841	479556	976878	774349	816824	913350					630578	430124		387436	1094846	1654343	1583249	945321	1.73275e+06	990205	972940	405998	850754	958201	1180366			974689	842218	376644	782260	1129536
2382	diacylglycerol (14:0/18:1, 16:0/16:1) [2]*	Lipid	Diacylglycerol	54954	LC/MS Pos Late	100010935	3183	584.525					2543172	3030420	1669996	2316122	3753513	3708271	1150678	3154791	2040043	2511155	3345154	1132985	1096370	939633	747139	2264804	1136454	799371	900756	2757939	3616935	5.28171e+06	4424059	6.34464e+06	4469520	4034013	2286762	3717724	2515484	3123822	1714407	757010	2073040	2750028	1.90956e+06	1969151	3275848
2383	diacylglycerol (16:1/18:2 [2], 16:0/18:3 [1])*	Lipid	Diacylglycerol	54966	LC/MS Pos Late	100010940	2733	608.525					13785786	12595871	6.79671e+06	6.95984e+06	9218057	6.86837e+06	10958368	13288161	3242250	6946758	8485065	4906770	2030120	1847842	4616420	13057724	3026644	3713455	1902902	14016319	13591069	11853664	5902044	14323117	4293192	9414638	7.30977e+06	9702818	5621724	6922155	4627091	1.94497e+06	1905722	6131914	3748422	6649779	8830831
3927	diaminopimelate	Xenobiotics	Food Component/Plant	15130	LC/MS Pos Early	100000115	2569	191.103	1476-39-7;2577-62-0	439283	C00666	HMDB01370	878507	1385039	318014	476978	717556	279205	436578	662902	270977	162652	905235	954724	559264	282730	193410	77835	211941	883432	137838	134770	625264	1424980	1970902	931543	1434840	894507	430173	917173	177862	422447		974748	724876	250827	612034	450241	358697
4795	diethanolamine	Xenobiotics	Chemical	20691	LC/MS Pos Early	100000837	1960	106.086	111-42-2	8113	C06772	HMDB04437	1352071	2149724	1529761	1930249	1456567	1324349	1090141	1500867	3338484	1009363	1646950	1.03146e+06	1372337	2030823	1070693	1401887	1232188	1.94377e+06	1160659	971403	2364047	5907870	3085901	1889934	1251574	2378796	1.51791e+06	1557769	1.71733e+06	3.7878e+06	373386	2.01405e+06	1321706	2113004	3.10621e+06	3337873	2870901
1267	dihomo-linoleate (20:2n6)	Lipid	Polyunsaturated Fatty Acid (n3 and n6)	17805	LC/MS Neg	1231	5730	307.264	2091-39-6	6439848	C16525	HMDB05060	20947022	76012488	22833184	33789252	37404788	22652578	88951968	16457451	17878716	40074152	31402304	62421832	16182709	17357204	47940672	16978728	36797272	51238464	20276436	10742633	2928008	11240667	69965312	43140464	54388400	31041418	31404154	24733954	17209908	7.33093e+06	14455035	18764112	35114832	20487360	20550256	10086808	5.31351e+06
1262	dihomo-linolenate (20:3n3 or n6)	Lipid	Polyunsaturated Fatty Acid (n3 and n6)	35718	LC/MS Neg	100001739	5596	305.249	17046-59-2	5280581	C03242	HMDB02925	28520270	53459456	28220832	46697008	29520186	41888168	68315776	20057468	29448816	23877744	39692636	14608981	20010380	15253650	21456540	40537316	11937655	18653690	27938388	10357360	7165440	24453842	94374680	98567616	90182784	62379448	76095056	24936750	15684953	23431216	32208264	21939794	91374976	36721320	29132330	25497504	11325438
1513	dihomo-linoleoylcarnitine (C20:2)*	Lipid	Fatty Acid Metabolism(Acyl Carnitine)	57520	LC/MS Pos Late	100015839	1436	452.373					1125190	527102	990900	1115760	843129	1122910	1674229	1310991	1134879	707964	1.25468e+06	1187019	1119492	929173	1373635	943014	1354075	1498145	748367	792691	766277	1727988	2257307	1502354	1246518	1570682	1453637	1359425	796864	1076121	919492	1222145	1081829	1133803	1522952	943992	1327439
3687	dihydrobiopterin	Cofactors and Vitamins	Tetrahydrobiopterin Metabolism	35129	LC/MS Pos Early	100001506	1930	240.109	6779-87-9	1879	C00268	HMDB00038				46615		35954																	105424							486147	606448
4014	dihydrocaffeate sulfate (2)	Xenobiotics	Food Component/Plant	62524	LC/MS Neg	100020822	930	261.007																										161141	192180			32608				2861966	50174	45716		47553.4	999665
4056	dihydroferulate	Xenobiotics	Food Component/Plant	40481	LC/MS Neg	100003432	1928	195.066	1135-23-5	14340			457178	201952	2780917	2143416	250483	3414648	3605949	1022470	613577	764295	437922	580445	538385	9325540	6103415	2730758	330410	430826	1896781	2488625	6471589	1214661	1199435	1344596	618615	941668	2440225	679237	1051538	4660649	117897	3192497	837838	1824019	5968263	9938521	324688
3521	dihydroorotate	Nucleotide	Pyrimidine Metabolism, Orotate containing	601	LC/MS Polar	923	1910	157.025	155-54-4	648	C00337	HMDB03349	611941	1762483	219632	1024254	2447431	1101870	547534	265123	367001		573531	376665	175880	1552827	638560	285601		376928	272518	607467	376880	181986	162423	691844	215601	98121	134701	71581	84606	857855	269460	300995	163424	136050	1969292	187823
4329	DIMBOA	Xenobiotics	Food Component/Plant	57786	LC/MS Neg	100003884	2165	210.041	15893-52-4	2358	C04720				36367	22260	22467	122758	101946	44442	60376	50949			74728	269421	191106	177972	25118		100518	95672	1134168	172492	53521	77903		86031	305246	65605	58765	1184597	237624	1429527	75778	52254	833998	550737	68225
386	dimethylarginine (SDMA + ADMA)	Amino Acid	Urea cycle; Arginine and Proline Metabolism	36808	LC/MS Pos Early	100001810	2850	203.15	102783-24-4	123831	C03626	HMDB01539	3.72056e+06	2734674	2950112	5193652	3.39425e+06	5598079	4829125	3971363	1.50183e+06	4248127	3.48538e+06	4658431	2892541	1.69707e+06	2568891	4981191	2743730	3770814	1866258	3.57828e+06	5.72972e+06	5374352	4572726	7846987	6083830	2966148	3643442	3345420	2.86139e+06	25254976	32124094	3846911	7594611	5439799	9920736	4457689	3609094
5	dimethylglycine	Amino Acid	Glycine, Serine and Threonine Metabolism	5086	LC/MS Pos Early	806	1104	104.071	1118-68-9	673	C01026	HMDB00092		2932513	3817222	2104755	1147558	10755600	5172748	1754650		2124019	1491697	410618	1849909	1688723	1860945	4264802	1476791	2490850	5476434	1890298	1775146		5589310	2638965	1383573	1837821	1323165	10292471		8075642	919153	563524	5387317	932408	3657026	3037215	4678785
409	dimethylguanidino valeric acid (DMGV)*	Amino Acid	Urea cycle; Arginine and Proline Metabolism	62783	LC/MS Pos Early	100020866	1891	202.119																286154											230380	79965							755838	613669			1146419
1340	dimethylmalonic acid	Lipid	Fatty Acid, Dicarboxylate	42978	LC/MS Polar	100004251	2702	131.035	595-46-0	11686		HMDB02001	836943	748473	405836	512527		748824	589045	967996	447713	562579	841443	613723	776735	769125	388258	620522	471179		437468	715607	608605	1.01702e+06	838358	646286	884617	727257	1590453	727769	600910	498940		716450	888661	739008	658681	714552	419295
4253	diosmetin	Xenobiotics	Food Component/Plant	48367	LC/MS Neg	100006022	4081	299.056	520-34-3	5281612	C10038	HMDB29676	81276		231614	147796		459514	301804	80529	81291				114328	140598	318816	96734		65360	186491	131273	1145603	275172	135320	109656	64979	82942	184933	61265	154671	1.9919e+06	155556	252810	87697	251912	436169	298533	133473
1266	docosadienoate (22:2n6)	Lipid	Polyunsaturated Fatty Acid (n3 and n6)	32415	LC/MS Neg	100001182	6034	335.296	7370-49-2	5282807	C16533	HMDB61714	1146075	3591132	2309591	2182411	2696746	2184191	5468606	678479	1953826	1660878	1453202	3.877e+06	926816	2303405	3.55429e+06	1480885	2127170	3199641	2574647	1102500	205333	749339	4120500	2957593	2568912	2499072	1638248	1236880	2366885	585142	1558662	2394376	2579128	1155373	1315625	606379	511426
1253	docosahexaenoate (DHA; 22:6n3)	Lipid	Polyunsaturated Fatty Acid (n3 and n6)	44675	LC/MS Neg	100000665	5525	327.233	6217-54-5	445580	C06429	HMDB02183	8890961	5315528	13434991	23108552	15874519	16402842	24799422	5816758	12477521	12957317	7755117	9481003	11081640	9124476	10748945	18168096	7897536	9164515	12365832	6514291	4010299	7058061	16117331	18987090	19600322	14344189	21348172	4556785	11628007	21315348	26159564	8665783	28364320	10937120	9910113	18191662	5555137
1252	docosapentaenoate (n3 DPA; 22:5n3)	Lipid	Polyunsaturated Fatty Acid (n3 and n6)	32504	LC/MS Neg	100001181	5571	329.249	2234-74-4	6441454	C16513	HMDB06528	3038075	2.65332e+06	2858614	3.80523e+06	2585634	2148894	4973128	1413121	740843	2557668	2793174	2450061	1497617	1463152	2439101	2739570	1320561	2231115	2417814	1354912	967165	2633045	5715127	4418946	5153979	2554855	3184518	1864662	1570151	1218847	2620309	1731349	4652773	2363701	1.79216e+06	1641729	904251
1265	docosapentaenoate (n6 DPA; 22:5n6)	Lipid	Polyunsaturated Fatty Acid (n3 and n6)	37478	LC/MS Neg	100001580	5624.5	329.249	25182-74-5	6441454	C16513	HMDB01976	2158637	5634853	5114105	8954727	7.42474e+06	5035551	14190053	2341100	2072116	8259659	4296672	8034228	2860823	3375506	6355007	4062607	7045510	6004449	3058798	1618251	1165559	1557481	7929183	8248662	10640380	8.2084e+06	11396862	2837472	5252988	1944359	1740993	3253893	9480504	4.03555e+06	3998057	2554909	1.86795e+06
1367	dodecanedioate (C12-DC)	Lipid	Fatty Acid, Dicarboxylate	32388	LC/MS Neg	100001102	2990	229.145	693-23-2	12736	C02678	HMDB00623	1095848	667946	456321	579377	744095	458903	596822	2.01622e+06	964224	543597	721151	1457174	1313273	690576	950212	482607	311615	309810	465466	265382	861258	2928258	2536620	2091557	1.90813e+06	2950591	707214	6710522	742363	321009		1332558	2464632	1961167	1462193	444435	703564
1370	dodecenedioate (C12:1-DC)*	Lipid	Fatty Acid, Dicarboxylate	61864	LC/MS Neg	100019972	2700	227.129					116632		92480	86518	82187	242915	224788	87744	165961	779114	218851	147413	286223	258592	200699	293431	111970	101154	369952	228587	197515	411913	392982	173149	148454	245866	710789	142641	285383	653449	103131	377576	410515	470577	336219	358160	355644
3707	D-urobilin	Cofactors and Vitamins	Hemoglobin and Porphyrin Metabolism	40084	LC/MS Pos Late	100002569	935	589.302	3947-38-4	6276321	C05795	HMDB04161	2373276	2245901	4393250	4575385	6104764	1171570	2686560	3059885	5175428	1396190	1115377	2515805	1360689	4329056	3214026	2640840	1865217	4580659	1722086	2726776	1304284	2331899	2427721	1337348	2053799	2487118	1387910	1509698	3684686	2566103		3034270	1489106	3037765	2421298	1712001	1469001
2592	eicosanoylsphingosine (d20:1)*	Lipid	Sphingosines	57597	LC/MS Pos Late	100015870	1443	328.321					3066376	9833518	8283621	7262617	12222907	3.70131e+06	4596526	4755426	5755576	3241653	5481892	6769557	5886719	3.62171e+06	4361297	1492314	6028614	5685539	6.35432e+06	2475088	2736524	5144253	7658095	5688870	5504474	3897570	8193151	4292534	4353503	5697171	16205937	8856249	3367203	3326169	2.99185e+06	1768005	7.71357e+06
1251	eicosapentaenoate (EPA; 20:5n3)	Lipid	Polyunsaturated Fatty Acid (n3 and n6)	18467	LC/MS Neg	2050	5450	301.217	10-2005-9;10417-94-4	446284	C06428	HMDB01999	4365756	1972352	4605582	8551665	5615730	7165265	10436307	3682690	5107764	4472186	3.2563e+06	2430237	3099668	3809896	4758893	12669370	2482637	3003673	4695693	3287920	2.96861e+06	3704944	5692311	12638305	7926781	7013751	7478902	2173705	4767570	13901589	7524230	2494068	13270746	6719635	4143358	13132497	2646167
1232	eicosenoate (20:1)	Lipid	Long Chain Fatty Acid	33587	LC/MS Neg	100001335	5950	309.28		5282768	C16526	HMDB02231	42874120	92493448	90484304	71135136	70582080	112774688	150950944	33884508	78268664	92107904	42324008	74957248	33241206	107001048	131976816	65060252	78070624	112033592	70480416	58811388	10438614	23330220	114129352	79797552	88923808	77347688	75040408	47090792	105540144	17133468	44221616	76027088	60638272	45650764	47436344	39185180	21819866
1514	eicosenoylcarnitine (C20:1)*	Lipid	Fatty Acid Metabolism(Acyl Carnitine)	57519	LC/MS Pos Late	100015838	1484	454.389					916926	594416	1933200	891884	630199	851674	1081582	1080563	1.01723e+06	486887	1236762	1031600	989207	661511	2650123	1422871	1240457	1313371	1194472	1150389	383945	1050250	1130827	1055465	1074037	910266	1150050	841195	776385	589862	425283	1009786	744709	428146	1032978	869469	1275455
4240	enterodiol	Xenobiotics	Food Component/Plant	39630	LC/MS Neg	100003072	4327	301.145	80226-00-2	123725			2086750	809163	623487	561926	458107	2524684	2181459	1909316	1631382	1054391	1373267	1571926	1396795	1.01315e+06	949285	1387022	968334	752858	1330655	1578626	2208105	2476879	2600933	2038310	2133563	1.83426e+06	2285094	2233145	1537288	714903		1324893	1297220	2409799	1.96799e+06	2362393	1243482
4061	enterolactone	Xenobiotics	Food Component/Plant	39626	LC/MS Neg	100003070	4515	297.113	78473-71-9	10685477			6900109	16726858	8.08101e+06	3.67239e+06	3231652	3556275	11411222	18055038	6.50742e+06	991846	912847	12557337	9607509	4906161	12906471	2122346	948563	595683	1016186	1.59733e+06	2494378	10902069	17304756	6357205	7117493	10355096	13990152	17094972	2048662	1501421		9050874	10128204	9823510	11269294	2266401	1050317
4063	equol	Xenobiotics	Food Component/Plant	36774	LC/MS Neg	100001725	4565	241.087	531-95-3;94105-90-5	91469	C14131	HMDB02209		2618104	246255	889681	5584555	700556	2.05641e+06	11945891	4885229	11945828	9523436	10173989	7034928	8161118	87222	12589409	1065479	3216110	3590657	9458601		4250314	1128901	4801253	2183663	16361004	25126928	17388720	10517028	21620424		75389	4709898	3064913	778425	25823168	12568910
4065	equol sulfate	Xenobiotics	Food Component/Plant	40478	LC/MS Neg	100003429	3630	321.044								71414	342235		88888	257382	196075	442012	323499	272316	192864	459976		340972	53412	140677	245481	254599		41994	89213	126855	29939	379849	1136480	341248	248379	15555926	217243	20744	219375	91761	742077	706551	177826
2644	ergosterol	Lipid	Sterol	27553	LC/MS Pos Late	100001020	2420	379.336	57-87-4	444679	C01694	HMDB00878	229819			107676	111817		258434	205364	231529	97747		130042	239081	159969	100305	210109					264493	154176	120873	229439	133749	147937		111201		182819		152545	204191	169588		186113	165470
4066	ergothioneine	Xenobiotics	Food Component/Plant	37459	LC/MS Pos Early	100002154	850	230.096	58511-63-0	3032311	C05570	HMDB03045	1639663	720022	1.64226e+06	1730428	372724	886831	1456872	1415495	735575	1279890	1040597	1318217	1437475	682284	810910	1265834	1309890	1.42359e+06	394738	1033810	624781	1341100	1314093	1422032	806502	1472856	1090495	531379	587312	1994855	4910394	979628	1441974	2180807	581704	661784	671612
1237	erucate (22:1n9)	Lipid	Long Chain Fatty Acid	1552	LC/MS Neg	1087	6355.6	337.311	112-86-7	5281116	C08316	HMDB02068	6057313	18440408	17054298	18690344	21549266	18633170	33801336	5597250	15410754	14933561	10600470	16979200	4929788	31861060	29085076	11630058	17005916	20734960	19607764	8966359	2344968	4.14061e+06	29499238	15755370	16556959	14234125	14525276	11716649	16957476	2794425	14675410	21844670	12616822	8759632	10181403	5476967	4656411
4068	erythritol	Xenobiotics	Food Component/Plant	20699	LC/MS Polar	100000846	1491	167.056	149-32-6	222285	C00503	HMDB02994																															3299873				556223
1145	erythronate*	Carbohydrate	Aminosugar Metabolism	42420	LC/MS Polar	100001320	2186	135.03	88759-55-1	2781043		HMDB00613	6677682	6965929	4354488	7267223	9610659	14026643	10400214	5.50298e+06	5435226	7197588	5281586	5555263	7672856	7884141	5.17272e+06	5.96732e+06	4084847	2.90935e+06	6.71531e+06	6111587	7824575	17307224	9774235	15281548	11002096	10066501	19153726	9106681	4348524	7516081	35977644	11123052	14300517	7662699	72826096	15354610	6.79108e+06
3907	erythrose	Xenobiotics	Food Component/Plant	27722	LC/MS Neg	100001042	780	119.035	583-50-6	94176	C01796	HMDB02649	1932839	3049775	1231439	3336348	3572862	977420	2542150	1151950	871730	683076	2280804	1.3172e+06	1507103	1219778	1761361	595217	1649014	971445	1289262	773263	1765502	2505347	2622198	1999756	2383005	2050438	1944628	1793225	1151497	1347915		851219	1195489	1273922	1387409	983375	1458905
311	ethylmalonate	Amino Acid	Leucine, Isoleucine and Valine Metabolism	15765	LC/MS Polar	2054	2785	131.035	601-75-2	11756		HMDB00622	399906	474826	363708	690899	607817	1509305		489590	853281	356690	322717	1.00652e+06	861967	615017	581813	1115928	494484	296653	504559	998696	407830	1.30999e+06	1914971	5165842	1201441	2975845	789209	1047819	539897	11523288	2469931	2584359	3099721	693954	21627272	3987023
3636	flavin adenine dinucleotide (FAD)	Cofactors and Vitamins	Riboflavin Metabolism	2134	LC/MS Neg	327	2425	784.15	146-14-5;84366-81-4	643975	C00016	HMDB01248	347892	577880	60318	128074	482261	77076	253605	340781	65090	106441	495860	289886	125995	225197	73450	115623	88205	133276	40030	37922	101510	629184	631095	814428	684746	404179	347832	658173	33461	120856		117489	163370	234274	194269	20904	164665
4072	ferulate	Xenobiotics	Food Component/Plant	35630	LC/MS Neg	100001542	1755	193.051	537-98-4	445858	C01494	HMDB00954	11215334	5347617	13087591	14629861	8496117	14135899	18379704	11440897	9805301	16573975	6307826	8578731	11387184	15822448	12456112	18185188	7751105	6397232	11104632	14911994	23854474	14524676	10443529	14131866	9400070	15236593	18588788	9807544	11523529	34709256	1002293	18083148	8941135	14647000	13286128	23256672	15027677
4073	ferulic acid 4-sulfate	Xenobiotics	Food Component/Plant	47114	LC/MS Neg	100005389	1200	273.007	86321-29-1	6305574		HMDB29200	23144		51366	100868	62578	28130	54780	33785	27423		25553			74218	69688					31743			135116		24898		75035	22911		727085	26706542	222849		52054	669747	110576
4254	feruloylputrescine	Xenobiotics	Food Component/Plant	48518	LC/MS Pos Early	100006048	2862	265.155	501-13-3	5281796	C10497						88241	87791	162312		93391		56544			70915		192324		54532	108847		101472	127239	262238			163477	97680		256105	162588	2065835		251633			279559	118489
4074	ferulylglycine (1)	Xenobiotics	Food Component/Plant	54936	LC/MS Neg	100010912	2239	250.072										42695																								73184	687323	119648			337594	17103
4075	ferulylglycine (2)	Xenobiotics	Food Component/Plant	54937	LC/MS Neg	100010913	2172	250.072																																			107586				107398
3637	flavin mononucleotide (FMN)	Cofactors and Vitamins	Riboflavin Metabolism	15797	LC/MS Neg	100000251	2390	455.097	130-40-5	710	C00061	HMDB01520	189051	381402			58703	91399	167454	357217	14328		422809	393764	48085	47973		49954	38880	29493		33684	33122	710445	1125821	924263	937289	607202	360996	1188667	33370			31669		180021	54155		451033
75	formiminoglutamate	Amino Acid	Histidine Metabolism	43493	LC/MS Pos Early	100002500	1880	175.071	816-90-0	439233	C00439	HMDB00854	2978873	10071524	3978267	4937244	9877171	4672753	3562162	4828445	3195567	2553242	3419888	10105511	4602177	7926794	5115751	4751153	4526880	5171456	6497096	6.94783e+06	12229085	6597660	3089080	4490001	6281783	3849439	4790133	4369907	2069106	28323180	580466	11735461	4309442	3909851	10354637	6.94571e+06	4330193
1068	fructose	Carbohydrate	Fructose, Mannose and Galactose Metabolism	48195	LC/MS Polar	878	2065	225.062	57-48-7	5984	C00095	HMDB00660	3299289	1564784	1108634	2122753	4219012	3285435	3061130	3501469	1777138	1.02147e+06	3733785	4257973	5659068	2.63095e+06	2052852	3587323	1301649	732827	3847889	2.07649e+06	3.756e+06	12660687	8384767	15466405	10851438	14389707	13126635	16907404	2465365	8593746	66167940	1793227	3.47557e+06	855489	4795580	3080892	4579908
1011	fucose	Carbohydrate	Pentose Metabolism	15587	LC/MS Polar	918	1626.4	209.067	2438-80-4	19466	C01018	HMDB00174	7811614	4897683	3999701	5701308	7508082	3906043	5824691	3002176	3871771	3189375	3095788	4501240	3575030	7321681	6.91242e+06		4139913	8134281	2857344	5006167	6425701	8112339	12058407	11958277	5681306	6114815	8507203	1065948	3559715	23371250	11362950	3186728	1597024	6.04442e+06	4913782	8312669	3543335
2643	fucosterol	Lipid	Sterol	21187	LC/MS Pos Late	100000930	2688	395.367	17605-67-3	5281328	C08817	HMDB02374	968602	311812	533754	525187	503395	580042	827706	896325	1065688	271727	490106	827040	745238	857103	468141	1088315	183013	543920	429633	497983	943689	507674	490644	666099	925723	341152	848578	684453	1097343	913904	632380	774227	917986	826734	496015	787008
1162	fumarate	Energy	TCA Cycle	1643	LC/MS Polar	330	3084	115.004	100-17-8	444972	C00122	HMDB00134	2280626	4325510	16065242	6352707	4520574	4865701	8561747	4551546	2918672	15884060	3458375	9525803	10876852	5749434	17122124	13250499	6614620	14220310	5668488	6.71063e+06	5343552	5805924	4248366	7.86438e+06	4587999	2445499	3524935	1214220	2010695	5764872	49643976	6.29701e+06	8.18253e+06	8754558	7563605	16734814	2613851
1084	galactitol (dulcitol)	Carbohydrate	Fructose, Mannose and Galactose Metabolism	1117	LC/MS Polar	1003	2360	181.072	608-66-2	11850	C01697	HMDB00107	553902	620855	961218	799962	338677	721025	1191421	335375	64129.8	771013	543558	314149	315419	364470	98674	192758	211207	303658	74464	347680	226030	792729	712558	626768	1009125	602844	768756	808128	27749.6	5.31808e+06	4794445	178112	252489	327499	677337	116844	139459
1094	galactonate	Carbohydrate	Fructose, Mannose and Galactose Metabolism	27719	LC/MS Polar	100001026	3085	195.051	299-28-5	128869	C00880	HMDB00565	469566			289775	1.04531e+06	936768	886447	532972	563691	1489878			1105227	977436	392714	1204094	438407	615029	991686	743357	661595	837502	1181371	2251804	734148	485773	1160582			2361237	37089248	418627		1006013	4215976	1977829
54	gamma-aminobutyrate (GABA)	Amino Acid	Glutamate Metabolism	1416	LC/MS Pos Early	141	2048	104.071	56-12-2	119	C00334	HMDB00112	12108568	22797320	2310050	16623934	14010229	1.77007e+06	13654052	7118989	2262335	2361225	34241856	29993876	3277656	4.18215e+06	2349342	4487481	1.90213e+06	3078644	2343782	3538421	3213617	17291208	14113700	6.70921e+06	10347178	11006460	6312730	6177914	7235649	8332812	2564792	5450592	2.21974e+06	3817644	4530999	3002483	4339908
3665	gamma-CEHC	Cofactors and Vitamins	Tocopherol Metabolism	44876	LC/MS Neg	100002094	3843	263.129	178167-75-4	133098		HMDB01931	57368	22965	41654	36040		117673	69771	58269	59047	39324	45957	32750	57880	44591	86376	87204				48805		57237	79610	34518		88860	84383	93274		33289		47874	60481	60514	184094	173175
465	gamma-glutamylalanine	Peptide	Gamma-glutamyl Amino Acid	37063	LC/MS Pos Early	100001843	1986	219.098	5875-41-2	440103		HMDB29142	586902	403280	449695	946135	435338	201472	261041	812112	464435	151436	194919	646748	688540	949129	671086	156672		222595	76155	90274	672313	498099	1032296	579590	839021	1059767	550690	816589	349487	979281	508406	487775	584895	260354	949427	176460	165699
473	gamma-glutamyl-alpha-lysine	Peptide	Gamma-glutamyl Amino Acid	55015	LC/MS Pos Early	100010901	2784	276.155		65254			378334	477344	250190	381479	203402	123001	168542	709027	247161	156177	280801	511303	464561	390965	318458		97999	242992	161132	125514	423812	775190	1240893	849589	805784	1090364	714639	1288954	323630	795504	1914584	437700	575282	293333	984835	85352	175110
482	gamma-glutamylcitrulline*	Peptide	Gamma-glutamyl Amino Acid	62104	LC/MS Pos Early	100020241	1644	305.146					405295	401257	106538	456418				292025	93828		183515	176289	185080	233341	148226						117924	61776	735002	635168	473203	405937	294485	131765		263102	905754	81628	190124		92771
474	gamma-glutamyl-epsilon-lysine	Peptide	Gamma-glutamyl Amino Acid	33934	LC/MS Pos Early	100001262	2725	276.155	17105-15-6	7015685		HMDB03869	331609	354665	150170	199088			217989	443628		125828	314064	384439	194378	166918			182945	305835	263959	158411	292406	622428	1149411	817529	677713	673510	541294	1799946	285649	1660549	5895396	421001	587368	267181	465493	175621	220417
468	gamma-glutamylglutamine	Peptide	Gamma-glutamyl Amino Acid	2730	LC/MS Pos Early	1140	1430	276.119	10148-81-9	150914	C05283	HMDB11738	630457	604406	450430	1170329	515372	251405	323499	758697	528162	128988	111504	500245	766058	930995	714284	284120	116270	142340	107819	191443	527874	452319	855473	818179	819510	1120163	697501	1031164	441848	1209019	6895399	498507	758638	180332	946577	163640	99634
469	gamma-glutamylglycine	Peptide	Gamma-glutamyl Amino Acid	33949	LC/MS Pos Early	100001294	1535	205.082	1948-29-4	165527		HMDB11667													243195																	766772	7216255
470	gamma-glutamylhistidine	Peptide	Gamma-glutamyl Amino Acid	18245	LC/MS Pos Early	1235	2740	285.119	37460-15-4	7017195			93171			142247	44566							63213		55608	52633							63968	123281	62510	110730	123781		76057		282210	3097657				112208
471	gamma-glutamylisoleucine*	Peptide	Gamma-glutamyl Amino Acid	34456	LC/MS Pos Early	100001485	2940	261.144		14253342		HMDB11170	3.21815e+06	1233793	783628	1.91438e+06	1386140	244583	296475	2235639	2151031	200979	187953	881581	1315699	3687467	1205392	202879	137120	218997	101861	190187	4007904	726595	939092	712585	1064932	1166740	1148718	1043353	3.97887e+06	9220871	19874444	1372661	1259269	434209	1368221	205975	150090
472	gamma-glutamylleucine	Peptide	Gamma-glutamyl Amino Acid	18369	LC/MS Neg	1268	1685	259.13	2566-39-4	151023		HMDB11171	453392	430692	254940	645897	363044	160457	167501	770454	475109	166631	124745	500104	664245	712298	421211	168175	56611	63535	46772	93591	673773	351608	865883	616153	634195	802759	811182	680461	451590	1713053	6.20984e+06	515897	813708	180569	666870	165402	128357
475	gamma-glutamylmethionine	Peptide	Gamma-glutamyl Amino Acid	44872	LC/MS Pos Early	100001313	2640	279.101	17663-87-5	7009567		HMDB29155	694681	625182	466721	1020206	492232	157571	263415	1070245	620717	163420	184605	664752	859004	1000203	563212	205780	111566	198158	92641	155574	483342	691105	1208511	638510	883528	1050850	608625	1071345	482052	777812	2118459	568266	779183	237254	1366744	157238	140097
476	gamma-glutamylphenylalanine	Peptide	Gamma-glutamyl Amino Acid	33422	LC/MS Pos Early	100000491	2992	295.129	7432-24-8	111299		HMDB00594	184389	212061	117193	316312	140105		69362	195024	131742			147711	269092	294065	187921						243576	171799	355396	253418	252676	378629	220855	266226	93398	609022	2809822	155906	214683		343745	68015
477	gamma-glutamylthreonine	Peptide	Gamma-glutamyl Amino Acid	33364	LC/MS Pos Early	100001314	1750	249.108	5652-48-2	76078708		HMDB29159	463253	436631	359448	856549	451739	203193	221270	603994	354009	153989	106741	539283	544791	607803	624971	198114	61420	220502	34037	175455	481861	514369	672864	617325	547011	651005	621502	669358	227053	1.57498e+06	5981751	405570	493100	242297	911201	79730	64524
478	gamma-glutamyltryptophan	Peptide	Gamma-glutamyl Amino Acid	33947	LC/MS Neg	100001295	1960	332.125	66471-20-3	3989307		HMDB29160			34874			64048	72759	177941			71930		67923		54401				179960	52286	54732	119650	247496	132485	136604	211022	308027	324446	88066	302471	1880817	39262	130867		101143	441971
479	gamma-glutamyltyrosine	Peptide	Gamma-glutamyl Amino Acid	2734	LC/MS Pos Early	1102	2518	311.124	7432-23-7	94340		HMDB11741	199539	255093	120519	527342	179545		107152	484636	312164			252926	415447	470188	276438	60539		45854			292725	371811	506747	302350	390242	437987	240816	379130	115733	563382	3781784	254554	335971	104222	577476
480	gamma-glutamylvaline	Peptide	Gamma-glutamyl Amino Acid	43829	LC/MS Pos Early	100001126	2700	247.129	2746-34-1	7015683		HMDB11172	952852	747816	656926	705967	592434	361835	360715	1082097	735605	194476	212790	844130	1148226	1793314	361821	265320	103729	224384	146784	123563	1172688	876573	1393392	828998	1250856	1565915	893171	694175	954732	4355275	11666468	854142	1460881	323353	1.01816e+06	61266	134680
3679	gamma-tocopherol/beta-tocopherol	Cofactors and Vitamins	Tocopherol Metabolism	52473	LC/MS Pos Late	100008998	2384	416.364					152025744	112360880	122036776	132443808	115942920	105451744	116427080	113703544	113286064	137785392	116774032	96608136	127830152	107242192	99681784	134446512	116099792	126357856	129269040	150225120	138279664	113659408	91291536	119572608	122090096	80611856	144706064	110808272	120788224	122590392	126586992	109995080	116877096	115842336	80805824	110429616	112501696
3664	gamma-tocotrienol	Cofactors and Vitamins	Tocopherol Metabolism	37501	LC/MS Pos Late	100001981	1918	410.318	14101-61-2	5282349	C14155	HMDB12958	16089902	6.76739e+06	7422505	8250542	5677548	9699390	11635148	8894621	8080764	9042605	8449316	7327607	6035054	7786268	6338832	10653284	8.22729e+06	10822294	8276208	12137388	13321002	13096371	8364862	11857066	10764188	9447651	13558172	8541286	12865608	10725616	17362044	10898207	9735310	10013049	5972529	8934192	12338281
3916	genistein	Xenobiotics	Food Component/Plant	32448	LC/MS Neg	100001221	3754	269.046	446-72-0	5280961	C06563	HMDB03217	5452624	1038424	8559680	4506850	3957294	15796464	65136580	3450082	3799686	3068288	866776	2268029	7816368	6387824	12039553	11676263	2251922	3.70569e+06	4699374	6753560	79902928	4899746	7.48356e+06	3795263	3907098	4784149	8952422	3751546	6729571	121875152	51887376	6395884	4961143	13285420	39059864	42349888	26797204
3917	genistein glucuronide*	Xenobiotics	Food Component/Plant	62063	LC/MS Neg	100020216	2895	445.078																																			25493936
4052	genistein sulfate*	Xenobiotics	Food Component/Plant	62061	LC/MS Neg	100020207	3616	349.002					128287			33615				55415	92627				123280	51929	146679			45901	99066	55587	83863	310536	158546	20559	161114	119403	414422	93969	131327	32351874	167834432		85465	152767	92119	377400
183	gentisate	Amino Acid	Tyrosine Metabolism	18280	LC/MS Polar	100000447	905	153.019	490-79-9	3469	C00628	HMDB00152	802087	191130	780377	229127	764187	3684094	1186423	1961470	1168132	814227	864231	773312	1785272	3285530	1462980	1843667	491892	508158	2039655	3028570	3707289	4997320	1217573	1246498	2113547	2548166	3638025	3293552	1580756	2704869	297276	3071552	2982597	2602701	4360180	2799291	1969065
3988	gluconate	Xenobiotics	Food Component/Plant	587	LC/MS Polar	338	2922	195.051	527-07-1	10690	C00257	HMDB00625	1153825	2347193	3796769	5682452	1202377	1422070	16419807	3.44171e+06	691776	10054037	3419328	4003863	3220668	923582	2550299	9266931	3212356	10192963	2350842	9050787	1510608	6.04044e+06	6232840	13605008	1529128	1754516	3821585	1547063	388659	2931405	3754743	1.82508e+06	2.01517e+06	5.99862e+06	2571868	6097019	1198273
958	glucose	Carbohydrate	Glycolysis, Gluconeogenesis, and Pyruvate Metabolism	48152	LC/MS Polar	572	2342	225.062	50-99-7	79025	C00031	HMDB00122	157164224	108575392	133972024	208119520	225530288	246279008	210188112	172069680	163785936	118988968	238241840	178015248	203078416	170682112	208536512	309866336	115993840	45872360	332130400	310518784	285972512	446700704	329510720	393771968	340478592	397291456	546961344	406876480	191468320	515901120	83413888	235478592	227252080	178992336	294106400	388600576	310462048
1122	glucuronate	Carbohydrate	Aminosugar Metabolism	15443	LC/MS Polar	100000257	3233.3	193.035	207300-70-7	444791	C00191	HMDB00127	20358722	6213490	6.1883e+06	16092668	10396317	9122356	16201228	11435963	5571841	8.24096e+06	6.93543e+06	7.30749e+06	14490862	12234984	5421909	9703971	5153183	5892374	7095612	5677943	15325790	17240816	13560356	20316280	11396376	9907583	16150341	9442103	3248860	25482644	23735832	8729749	7504335	10667470	24459972	9099550	7391730
41	glutamate	Amino Acid	Glutamate Metabolism	57	LC/MS Pos Early	561	1500	148.06	56-86-0	611	C00025	HMDB00148	948725312	1012426432	520794240	918786880	1051662976	611152000	697529536	629671232	435358656	465484736	840886144	829551296	506080832	627699008	537849664	491164320	367595648	637955008	339045280	390894144	511950400	985523264	1046125376	1168652928	944017216	879965952	995141312	1097621760	464125600	900086144	1435475200	576009728	699118592	624633856	998878848	366748736	443284832
50	glutamate, gamma-methyl ester	Amino Acid	Glutamate Metabolism	33487	LC/MS Pos Early	100001103	2170	162.076	1499-55-4;1499-55-4	68662		HMDB61715	2374263	5501999	4.11723e+06	4380397	2691031	2923402	6974416	3661226	2601771	5525591	3550148	4081137	1693595	1681679	2513515	2695620	2329726	6.75915e+06	898803	1.71712e+06	1261119	5860949	6003495	4404451	3222552	4239536	4198864	5414297	3.41527e+06	3107282	5853918	3073811	2.05552e+06	6.52666e+06	3147510	1184086	1.75269e+06
42	glutamine	Amino Acid	Glutamate Metabolism	53	LC/MS Pos Early	563	1291	147.076	56-85-9	5961	C00064	HMDB00641	151698080	133492072	110852704	117972896	121235224	141263216	153796368	141135312	110788872	90244552	118186664	179591584	136118096	102025904	117375200	152768544	95291472	76018288	126851688	143504832	180744896	246471856	253445616	262051632	208081376	186345744	298969888	254854112	162079104	283286080	433072224	196900560	171768528	182432544	214742320	162757744	102888928
608	glutaminylleucine	Peptide	Dipeptide	42994	LC/MS Neg	100003160	1865	258.146					3.76076e+06	5386414	1655965	1502739	2410035	1648140	2510750	4028174	982433	1275650	3.97937e+06	6.03178e+06	2557932	2142848	1098213	2045389	2033774	981198	1390022	1590878	2984229	5325185	8643809	6301336	7.0191e+06	6188158	4345013	5899891	1812035	1508197	2114932	4202134	1484730	3.45788e+06	3183796	699249	3281570
1342	glutarate (C5-DC)	Lipid	Fatty Acid, Dicarboxylate	396	LC/MS Polar	339	2900	131.035	110-94-1	743	C00489	HMDB00661	3745251	4832823	1110745	1.23559e+06	2831808	3309382	3802498	6659755	1361686	1887775	7504413	6487252	3.13109e+06	3170131	1.72518e+06	1159981	936301	646661	1661486	1490735	3516625	20695180	29736012	8740839	8451923	10981699	7054513	10674537	1390152	8351856		7758210	6624832	5162701	22508976	1793988	3989716
109	glutarylcarnitine (C5-DC)	Amino Acid	Lysine Metabolism	44664	LC/MS Pos Early	100001593	2393	276.144	102636-82-8	71464488		HMDB13130					105789	291858	527435			252096	61240	67957			363404	285890	556955	372472	276664		131775						673230			526626	261388				468569	948282	244709
978	glycerate	Carbohydrate	Glycolysis, Gluconeogenesis, and Pyruvate Metabolism	1572	LC/MS Polar	1052	2070.4	105.019	600-19-1	752	C00258	HMDB00139	143502272	77624560	58642232	118915864	203937392	294380864	165254624	159305632	149193472	109944656	102853904	87926736	176772928	256112320	192096080	230847152	119397488	79437272	271812960	214881808	265478496	185832352	160888080	166770272	191141376	262553248	224886048	141999968	119976880	216686448	78230840	199816768	164595872	199184608	498998208	205362912	108441216
2338	glycerol	Lipid	Glycerolipid Metabolism	15122	LC/MS Neg	1254	758	91.0401	56-81-5	753	C00116	HMDB00131	9049705	5076453	8577690	6422072	6181162	10354214	11603204	7315903	7.52006e+06	10386064	4723015	6174246	6793474	9402184	10826140	10404230	6981435	8564421	7.8314e+06	8028552	9598355	6023955	3944377	6222267	4011845	7144306	13171465	4828806	9023658	6951064	5466528	7924336	7286505	7.35419e+06	6256866	6861347	5893431
2339	glycerol 3-phosphate	Lipid	Glycerolipid Metabolism	43847	LC/MS Pos Early	100000258	580	173.021	29849-82-9	754	C00093	HMDB00126	1909050	1716742	846495	1.39492e+06	1257486	1552187	2329172	1471057	638955	1180428	1862664	1512794	1623348	1486825	896170	1961133	1073935	931929	600656	1130465	1341438	2107006	1510983	1737951	1836626	1677219	2051111	1817124	572415	1526286	578820	1109352	1060408	1826712	1014526	572733	1313106
1780	glycerophosphoethanolamine	Lipid	Phospholipid Metabolism	37455	LC/MS Polar	100001620	3075	214.049	33049-08-0	123874	C01233	HMDB00114	1790764	1300422	3722770	3003628	4734317	2198177	2711390	1145527	2501101	2001561	584685	2534086	2797896	2659108	3867926	3982700	2787910	2477042	3055346	2128593	3431248	1785286	1556788	823612	1569691	1309956	2271241	797844	1.9494e+06	2720894		2846496	2445057	1640145	3554478	5020168	2348428
2344	glycerophosphoglycerol	Lipid	Glycerolipid Metabolism	48857	LC/MS Polar	100001619	2430	245.043		439964	C03274		2989988	2932907	4703658	5822755	5383079	5317590	5680088	2307103	2475758	8660209	2703765	3680426	4604513	4920012	3.77226e+06	6390752	2795596	5284978	2977002	4256546	4836536	5046913	8067909	4051464	1.67507e+06	5754758	6458872	2609045	4050095	12247139	3889988	4688135	5270458	6687080	6478683	3707030	3254604
1782	glycerophosphoinositol*	Lipid	Phospholipid Metabolism	47155	LC/MS Polar	100001621	3850	333.059	16824-65-0	167572			628116	83006	561294	271597	257863	1455726	1305831	1096003	778705	592228	179065	773389	2193521	633372	786056	1486902	376939	223723	437420	427445	3283245	1.01787e+06	2249934	1510367	637921	1609981	2003040	1389391	1132853	2316239	1659886	1.92678e+06	2528564	1436743	2356244	944584	2077863
1776	glycerophosphorylcholine (GPC)	Lipid	Phospholipid Metabolism	15990	LC/MS Polar	100000269	3003.1	302.101	28319-77-9	71920	C00670	HMDB00086	279395		1166033	222484	184563	1967812	1923400	657941	1355660	1173503	162285	1204287	1201585	704373	521417	3.33683e+06	786583	195896	1165451	1246026	3.08362e+06	547730	899012	162962	900382	969259	1609342	568879	3506584	2260821		1822336	948064	934718	1463008	2912043	1551578
1781	glycerophosphoserine*	Lipid	Phospholipid Metabolism	57404	LC/MS Pos Early	100015666	577	260.053		3081457			397954	91664	262787		257188	642938	449754	261465	346127	231073	149623	306612	299377	332505	548263	509110	136671	383303	398447	176174	672621	798023	518374	282697	315850	486477	735900	228191	246839	2018348	555761	521866	1073866	328353	964478	705119	465890
1	glycine	Amino Acid	Glycine, Serine and Threonine Metabolism	58	LC/MS Pos Early	340	1375	76.0393	56-40-6	750	C00037	HMDB00123	37369504	33626732	30897420	36455928	35733920	44339396	36114044	32900646	33310780	30502012	28134944	43339448	34164704	31153136	44354772	38227272	25021792	40519828	30904002	34502652	46592732	60499968	50838480	56041100	45796748	38993016	74437024	47625264	40544876	89656096	131498384	53054988	45631256	43223508	70881232	45791888	27541062
4087	glycitein	Xenobiotics	Food Component/Plant	34024	LC/MS Pos Late	100001222	700	285.076	40957-83-3	5317750	C14536	HMDB05781	7845497	300941	15251531	9542779	1699391	47872220	9774614	3186899	3224209	2316119	621054	1154817	12012851	12959690	26290524	8.20741e+06	3399976	1192193	11476327	18097530	79014232	19056592	7691350	10229275	5000973	1.89354e+06	11341745	3952480	9597561	135417248	17150322	22529452	13901095	40469420	23059912	29279348	4.12764e+06
4088	glycitin (glycitein 7-O-glucoside)	Xenobiotics	Food Component/Plant	32432	LC/MS Neg	100001217	3255	283.061	40426-10-4	187808	C16195	HMDB02219																															167028
2820	glyco-beta-muricholate**	Lipid	Primary Bile Acid Metabolism	62066	LC/MS Neg	100020214	4762	464.302								136145			57594	61032	61972						109599	221190	43050			28009	63203		326886	326163	219405	75201		47529	93973	155898		66228	203365		200561	203121	59539
2809	glycocholate	Lipid	Primary Bile Acid Metabolism	18476	LC/MS Neg	342	5163	464.302	475-31-0;863-57-0	10140	C01921	HMDB00138			28949			101026	106772		54894	76016	31385		38333	39449	72180	148913	89250	49839	82962		79503						121165		160809	265945	147641	67140	93938		140672	260061	85941
2830	glycodeoxycholate	Lipid	Secondary Bile Acid Metabolism	18477	LC/MS Neg	100000436	5281	448.307	360-65-6	3035026	C05464	HMDB00631								90375	58490						45939					50153	67603		162253	198349	239556	146869	103733	113301		60780			152629		85908	163901
630	glycylisoleucine	Peptide	Dipeptide	36659	LC/MS Neg	100001790	1820	187.109	19461-38-2	88079		HMDB28844	3693577	5753926	3428267	3026573	4021395	2751643	3029598	3668969	3287860	2241567	4367493	5984016	3086712	2844134	2593259	2844168	3157923	4002271	1667659	1926126	3410092	4211227	7360062	5989470	4856432	3925602	4618165	10322593	5218076	4698466	4253476	3135798	1713811	2954279	5184592	1726669	3104243
631	glycylleucine	Peptide	Dipeptide	34398	LC/MS Neg	100001258	1891	187.109	869-19-2	92843	C02155	HMDB00759	5953651	7.15465e+06	5083524	5074454	5753540	3897294	5357189	6914967	6264777	5380952	6.46577e+06	9514099	6.03491e+06	5973836	5468844	5.97637e+06	6030321	7375857	4220036	4655552	5760007	8013734	9596137	8.36881e+06	8926514	7902493	8880772	7963291	5525671	6.38025e+06	5539278	8.24901e+06	4492049	5635573	10167792	4743600	5513033
641	glycylvaline	Peptide	Dipeptide	18357	LC/MS Pos Early	100000487	2734	175.108	1963-21-9	97417		HMDB28854	7173303	8907914	5835715	6130701	6.96211e+06	4851009	5848905	5557764	4661123	3697554	6295027	9482486	5174599	4738805	5121821	4266864	5470060	7222659	2305307	3403455	5790444	8742018	12117353	8.00366e+06	8971087	6365686	9472220	15979321	7560624	9397258	9670312	5534857	1980101	5312197	6.64302e+06	2665642	5766632
410	guanidinoacetate	Amino Acid	Creatine Metabolism	43802	LC/MS Pos Early	344	1937	118.061	352-97-6	763	C00581	HMDB00128	342395	311435	290650	511599	574542	3309019	280234	487748	484201	304946	271846	848675	333393	624193	733787	375931	318679	541287	475225	313388	824275	395079	550289	1086554	381205	393599	415044	476625	644931	1418269	3012743	6976480	882581	753557	29776020	931039	461120
3501	guanine	Nucleotide	Purine Metabolism, Guanine containing	32352	LC/MS Pos Early	172	2032	152.057	73-40-5	764	C00242	HMDB00132	98109208	49804016	38169200	71580624	84213504	32554856	48497920	58499408	61905992	47280208	41024664	35412416	40635608	74517048	78075712	36069528	57500836	57254616	28389074	43157800	45884272	80224384	23137772	41191576	59762000	58326512	28430816	85028776	53258904	6186395	7334698	57128752	30092760	34223432	96047952	29132406	32600790
3500	guanosine	Nucleotide	Purine Metabolism, Guanine containing	1573	LC/MS Pos Early	1099	1728	284.099	118-00-3	6802	C00387	HMDB00133	1768924	3.25551e+06	1922610	626053	3302152	20195642	6082329	777729	2290546	13110637	5506364	1.74788e+06	574158	1241706	3127637	10670612	11172552	11728678	21301780	17891256	591249	8923630	1603682	564035	2266069	1646285	520917	1147877	1597799	982630	494261	3.12044e+06	662717	3.96503e+06	6029004	35193880	6210081
3496	guanosine 3'-monophosphate (3'-GMP)	Nucleotide	Purine Metabolism, Guanine containing	39786	LC/MS Neg	100002704	773.9	362.051	117-68-0	3522											23183	161221								114505				152948	112252		62021
3498	guanosine-2',3'-cyclic monophosphate	Nucleotide	Purine Metabolism, Guanine containing	37139	LC/MS Polar	74	2619.7	344.04	15718-49-7	92823	C06194	HMDB11629									182702	386536						58902	359534	445182	181793				151340
3655	gulonate*	Cofactors and Vitamins	Ascorbate and Aldarate Metabolism	46957	LC/MS Polar	100001586	2750	195.051	20246-53-1	9794176	C00257	HMDB03290					639792	450645		154404								293398					216153			253951	446428		308980			1753852	58239296	2400380			73909272
2591	heptadecasphingosine (d17:1)	Lipid	Sphingosines	57427	LC/MS Pos Late	100015724	1377	286.274	6918-48-5	5283557			1686153	3228594	2838963	3.84349e+06	9428062	1014606	1522149	1340848	2351844	1035371	2330516	2306340	1716238	1756462	2965515	684928	3164577	2542330	2163620	595942	873354	1265986	3158688	2300920	2212446	1542631	2580763	1195373	1654470	5967453	7.02499e+06	2246691	1181858	1072460	799126	597537	1425260
1243	heptadecatrienoate (17:3)*	Lipid	Long Chain Fatty Acid	62383	LC/MS Neg	100020715	5390	263.202		16061034	C16344		608364	349515	292920	268004	242773	521390	555631	479153	434702	465457	226230	306741	369513	482887	483527	500623	339569	537653	356410	418290	507707	361029	174646	222030	331034	287954	624071	290958	445415	333598	165652	424048	338801	355049	236193	398930	269482
1246	hexadecadienoate (16:2n6)	Lipid	Polyunsaturated Fatty Acid (n3 and n6)	57652	LC/MS Neg	100009394	5398	251.202	28290-73-5			HMDB00477	4993970	3992878	2922787	2959264	2380838	3897615	5640493	3564713	3598677	4060661	2714382	2679052	3821054	3647094	3920534	3.90006e+06	4101155	4619150	3378487	3059497	4099871	4.03871e+06	3194045	4.01757e+06	4674411	3719217	5514131	2757609	3938586	7.98255e+06	3528278	3327786	3566962	3733611	2706484	3218705	3173890
1369	hexadecanedioate (C16-DC)	Lipid	Fatty Acid, Dicarboxylate	35678	LC/MS Neg	100001614	4615	285.207	505-54-4	10459	C19615	HMDB00672	692584	801624	257926	398747	283911	355463	658483	940438	331296	336090	1327088	758538	559306	456938	304677	305945	295417	290900	324464	228398	452130	1472772	1964934	1107374	1050940	1613124	760412	1524847	365929	339022	311223	522577	639473	454871	643371	368708	587773
2467	hexadecasphinganine (d16:0)*	Lipid	Sphingolipid Synthesis	57544	LC/MS Pos Late	100015865	1300	274.274		656816	C13915		879427	2.54086e+06	1065222	5020085	7294509	214011	1264308	673833	498319	463850	1113824	1813834	738727	764033	697046	449969	3327938	5445347	786062	765065		1091629	2453058	576028	2402763	1147940	580025	354436	286286			427174	456771	526477	343294	114014	753280
2590	hexadecasphingosine (d16:1)*	Lipid	Sphingosines	57428	LC/MS Pos Late	100015723	1289	272.258					228014	358313	469205	647479	1253216	174454	247762	151138	386990	147749	306936	425106	212030	318097	453681		423561	369434	261895	170546		128709	307406	193926			227802		375979	425515	974118		127402				235021
1247	hexadecatrienoate (16:3n3)	Lipid	Polyunsaturated Fatty Acid (n3 and n6)	57651	LC/MS Neg	100009393	5330	249.186	7561-64-0	5312428			209641	189185	189418	124186	99358	163363	284988	147896	168844	169501	115127	134997	176006	170951	209734	159997	196460	213471	119271	102648	204394	156437	156773	131340	185938	145865	196645	88715	178643	344736	112208	163735	152340	168272	164990	201264	138932
1371	hexadecenedioate (C16:1-DC)*	Lipid	Fatty Acid, Dicarboxylate	61862	LC/MS Neg	100019975	4380	283.191					308032	288086	109182	205841	77983	253094	381820	394586	175238	216613	600917	296551	331803	268003	140178	242196		162665	146180	97907	136230	713206	989253	550553	267914	938008	533793	753444	269492	132167		462884	569389	236650	510536	439811	476491
1455	hexanoylglycine	Lipid	Fatty Acid Metabolism(Acyl Glycine)	35436	LC/MS Neg	100001527	2900	172.098	24003-67-6	99463		HMDB00701						156921						45800																		47384		277876		27983	5202450	37072
3744	hippurate	Xenobiotics	Benzoate Metabolism	15753	LC/MS Neg	100000014	2106.9	178.051	495-69-2	464	C01586	HMDB00714	559806	55550	72888	203114	281983	13613212		91251	398564	19826		1203656	53669	265806	296552	25677			30928		264447		98521	183606	253066	110974	45321	125019	179921	1157083	83907	33543072	46505	1197476	175563936	108739
81	histamine	Amino Acid	Histidine Metabolism	1574	LC/MS Pos Early	354	3035	112.087	51-45-6	774	C00388	HMDB00870	1582945					2308850	1318093	718982	671263	1.95078e+06	958710	720507	443692	91165	455048	1841404	1319483	905215	2076137	2.00318e+06	2680845		205302	2554651	383738	839615	3039993	626687	2237629	1409178	2.03886e+06	1074577	1969739	642721	1378549	2152610	1326416
65	histidine	Amino Acid	Histidine Metabolism	59	LC/MS Neg	355	755.9	154.062	5934-29-2	6274	C00135	HMDB00177	26591248	25090280	23544832	22262916	23886816	27467456	20743884	20948268	27791324	21655348	22709280	27707528	20739362	21809970	32846184	30674448	19099232	26820656	21928952	28133576	27182640	35684772	30754468	36955552	25038664	19898268	46795528	24178896	22999416	46595580	78247920	31426872	25920156	25489884	41692696	28104668	18980230
4092	histidine betaine (hercynine)*	Xenobiotics	Food Component/Plant	62278	LC/MS Pos Early	100004059	2094	198.124	534-30-5	3083620										109474																							10944069			134426
646	histidylalanine	Peptide	Dipeptide	42027	LC/MS Pos Early	100003542	3014	227.114	16874-75-2	351667		HMDB28878	341018	470961				658262	96248	651865		149735	690029	343448		107173		172125			263430	360517	501922	1114075	1577299	597217	1094554	1103772	707808	1644343	470874	550645	1054348	281197	325640	238321	456338	128494	352449
382	homocitrulline	Amino Acid	Urea cycle; Arginine and Proline Metabolism	22138	LC/MS Pos Early	100000963	1908	190.119	1190-49-4	65072	C02427	HMDB00679	844621	854099	194746	409994	304939	403112	232383	291628	238505	248589	424353	357345	293199	303793	139450	206189	166987	302460	218101	102521	241962	497120	1027043	579105	818114	387690	355317	571916	180164	689205	758166	521633	917479	487562	391220	220638	304733
21	homoserine	Amino Acid	Glycine, Serine and Threonine Metabolism	18351	LC/MS Polar	100000458	2875.8	118.051	672-15-1	12647	C00263	HMDB00719	1439137	1407369	2060643	1733694	4001797	231560	3392334	2870113	726010	1902073	3480186	1357287	544452		1640795	1158403	1000999	2511054		402934	698196	2941367	4227019	8721980	4483088	1618868	4077307	2870411							816488		1680863
185	homovanillate sulfate	Amino Acid	Tyrosine Metabolism	38349	LC/MS Neg	100002250	1047	261.007	38339-06-9	29981063		HMDB11719																																21140		10981	328721
71	hydantoin-5-propionate	Amino Acid	Histidine Metabolism	40473	LC/MS Polar	100002514	2080	171.041	5624-26-0	782	C05565	HMDB01212				56534								262060					163888			142605										342243					1855726
3718	hydroxymethylpyrimidine	Cofactors and Vitamins	Thiamine Metabolism	57565	LC/MS Pos Early	100003365	2207	140.082	73-67-6	777	C01279		782567	1164296	1.69589e+06	797062	1083752	277309	1338017	604211	735791	607733	763099	1642861	1004968	815914	1293257	186909	221423	273207	816389	201604	258244	885065	788942	837572	1234083	853854	788525	608357	204987	251386	219788	980990	561704	357027	824421	1970285	1693826
397	trans-4-hydroxyproline	Amino Acid	Urea cycle; Arginine and Proline Metabolism	32306	LC/MS Pos Early	1001	1064	132.066	51-35-4	5810	C01157	HMDB00725	5145464	3022081	2466047	3063021	3191736	3027499	2670539	3040105	1982196	2524551	2118026	2184261	2834903	4399253	1839514	1557573	1420476	1724115	1697734	2.03904e+06	3445768	4123506	3307670	3430376	3472774	1.95251e+06	3593625	4967953	2021400	5962352	5994789	2922648	3264863	3573278	6656194	2789323	1669260
2854	hyocholate	Lipid	Secondary Bile Acid Metabolism	34093	LC/MS Neg	100001279	5046	407.28	547-75-1	92805	C17649	HMDB00760	305565	1268925	3782584	913256	1.24903e+06	709544	1244492	5263702	6625681	919675	981888	1072607	1036237	929971	581352	1119759	786427	786359	349363	469275	640039	3305697	3379643	2304685	11379783	5946877	2817359	1706479	6867372	562090		1137603	1160234	669616	1320669	1879539	2813241
363	hypotaurine	Amino Acid	Methionine, Cysteine, SAM and Taurine Metabolism	590	LC/MS Pos Early	358	724	110.027	300-84-5	107812	C00519	HMDB00965		130099		44022	89965	74897	66092	58815		47793	53851	113415	60650	44315			62861	139062	58156			95073	171496	105799	101052	72020		21909		69520	551045	87834	166288		1345317		37330
3442	hypoxanthine	Nucleotide	Purine Metabolism, (Hypo)Xanthine/Inosine containing	3127	LC/MS Pos Early	171	1295	137.046	68-94-0	790	C00262	HMDB00157	171401968	203291040	107290416	168246656	225789184	107829560	189101584	124479296	61126992	126297792	220975200	141833104	87730440	76135344	45884328	78873856	95133488	144505408	52654272	71650672	48651808	264260416	274607904	269483232	241407648	193543376	219997472	202594944	59667400	90903696	133259616	98075752	97778448	129326984	122449728	60644776	155231664
76	imidazole lactate	Amino Acid	Histidine Metabolism	15716	LC/MS Neg	100000263	739.4	155.046	14403-45-3	440129	C05568	HMDB02320	3775946	539361	1497957	1138420	124079	726031	1056135	878866	379505	1346532	604742	758741	444155	421601	567918	1276432	910780	1266116	359040	1327581	1003365	943648	4559564	1180461	174580	102362	291749	151641	249452	1704330	282559	425183	1172720	1683977	1030892	571438	137356
74	imidazole propionate	Amino Acid	Histidine Metabolism	40730	LC/MS Pos Early	100003434	2263	141.066	1074-59-5	70630		HMDB02271	58393916	1159818	1313740	12047980	2.04331e+06	3.82841e+06	10427863	3053784	6050694	703474	3839048	4907394	7.94001e+06	21793914	7729458	4266104	8759393	2644727	16188556	3505874	58009880	28959500	66156136	30954264	40303512	59335496	9228412	4806425	10945938	86213816		3.86563e+06	2760463	4138922	30786232	41154532	6265006
249	indole-3-carboxylate	Amino Acid	Tryptophan Metabolism	38116	LC/MS Neg	100002185	1710	160.04	771-50-6	69867	C19837	HMDB03320	2771628	1624840	2332849	3149103	2728237	3133628	3334854	3.84846e+06	3596013	6010082	6671673	4108441	4.04681e+06	3.63757e+06		2356817	5343109		514450	1630793	7509025	443301	1201154	3.89724e+06	3031729	688749	6720675	4365715	2487209	3187366	102910	4.11049e+06	3527477	2978051	538439	3.75406e+06	5173568
242	indoleacetate	Amino Acid	Tryptophan Metabolism	27513	LC/MS Neg	100001034	2200	174.056	6505-45-9	802	C00954	HMDB00197	303214	206168	137070	119732	143531	496205	238543	500798	331883	214172	198426	155090	507018	512723	341620	544378	168067	188792	808779	467248	908243	1337831	556963	577287	579636	518008	546875	830499	436242	993215	182615	607510	1213668	648438	1188219	1272246	605638
251	indoleacetylglycine	Amino Acid	Tryptophan Metabolism	54730	LC/MS Neg	100006730	2610	231.078		446640								268343								26250									74422			47084				153171	89759	742155		31211	5185364	69627
4098	indoleacrylate	Xenobiotics	Food Component/Plant	22114	LC/MS Neg	100000800	2511	186.056	1204-06-4	15030923		HMDB00734			26036			173096	17764	70989	42311				93368	59322	60201	38754	20795		54326	21354	83110	114952	218806			72140	110595	71635	60392	280846		49389	273598	119620	149817	403096
241	indolelactate	Amino Acid	Tryptophan Metabolism	18349	LC/MS Neg	100000463	2286	204.067	832-97-3	92904	C02043	HMDB00671	113401	130387	891583	968762	91752	11866665	12910683	290497	543146	15043505	3274154	421144	1032053	568238	827333	8248196	7211608	7522357	4570441	8031082	3996629	693079	77200	1561072	52675	58892	3317292	207141	2672770	11857311	25568108	598065	1061083	1117972	5133152	5935817	2316798
244	indolepropionate	Amino Acid	Tryptophan Metabolism	32405	LC/MS Neg	100001083	2795	188.072	830-96-6	3744		HMDB02302	113165		100475	22731	27592	124171	24954	655110	114808	101701	314202	211426	507021	114181	90698	84612	60162	63774	170449	73178	444476	1783892	514834	475026	242836	504488	487165	1383035	205621	84307		209124	657764	497785	785346	210637	163691
4099	indolin-2-one	Xenobiotics	Food Component/Plant	43374	LC/MS Neg	100004318	3458	132.045	59-48-3	321710	C12312					111780		288519						34813					89254				38682	15755	57383	560510	47680	121876	38274	31181		162400		30220	698707				691574
3441	inosine	Nucleotide	Purine Metabolism, (Hypo)Xanthine/Inosine containing	1123	LC/MS Neg	361	1602.1	267.073	58-63-9	6021	C00294	HMDB00195	4048744	11918824	2296764	4.10124e+06	9953693	28828664	17773540	2.06046e+06	3643649	24765296	16862250	3493304	1569415	1614493	2565529	16415022	15707464	22823058	26844728	18347716	971733	18261388	3987695	4333882	7598999	2748944	3103822	3299661	675648	2095335	1633318	2883186	1480555	10230746	4979940	42767736	17100888
326	isobutyrylcarnitine (C4)	Amino Acid	Leucine, Isoleucine and Valine Metabolism	33441	LC/MS Pos Early	100001055	2810	232.154	25518-49-4	168379		HMDB00736	168419		137605								121845														135071						343787					208740
327	isobutyrylglycine	Amino Acid	Leucine, Isoleucine and Valine Metabolism	35437	LC/MS Neg	100001590	1420	144.067	15926-18-8	10855600		HMDB00730	45395		58119		45117	48881			55795	66728	42615			60427	39982		34993			50744	111869	61024	49030		34975	40360	88393	32379		128263	118944	44131	116681	69833	156013	91470
1157	isocitric lactone	Energy	TCA Cycle	54724	LC/MS Polar	100009239	2970	173.009	4702-32-3	98259					60487							101612		148158		130815		104509			76798			89415								65068	25974284	306795		131250	876883
2875	isohyodeoxycholate	Lipid	Secondary Bile Acid Metabolism	57774	LC/MS Neg	100015988	4980	391.285	570-84-3	5283822		HMDB00664	1763350	3271275	3854906	720422	622891	284916	1100420	3788957	818487	2664101	1051881	2047060	4628876	591712	1799815	1140714	2350939	812175	974236	257171	232708	2968408	5525954	994240	3401507	1953554	1547606	1.43795e+06	48353	146173		2627696	2421537	431192	3969503	780951	941366
296	isoleucine	Amino Acid	Leucine, Isoleucine and Valine Metabolism	1125	LC/MS Pos Early	376	2800	132.102	73-32-5	6306	C00407	HMDB00172	654431104	627795392	506576128	577660672	585888832	606031232	569314816	522269952	561316864	468574080	620430464	781360256	587082240	506725408	615683072	561688768	524928992	705220608	436597792	503304864	655066368	967896064	1050815168	847456960	1007196288	720142400	986430208	729863488	579307328	1056321600	980719040	729115200	715425024	678915840	867353088	632022528	556099968
665	isoleucylglycine	Peptide	Dipeptide	40008	LC/MS Neg	100003169	1992	187.109	868-28-0	342532		HMDB28907	10848244	12970539	1365875	1153950	1302575	4467013	7.67879e+06	9895629	1735386	4787522	10444667	11981146	7062204	2634538	1016579	4.07291e+06	3177734	1346628	4382358	3899246	6745689	17667976	18387418	14991913	17400510	9627532	16582463	9652761	4347779	5313150	5239703	7.23995e+06	5635342	8527741	3315937	4543110	9669126
271	isovalerate (i5:0)	Amino Acid	Leucine, Isoleucine and Valine Metabolism	44656	LC/MS Neg	100000708	1564	101.061	503-74-2	10430	C08262	HMDB00718						2032817		1064121	619349	991562	506087		1599018	1638276	1471664	1221267		243849	7536892	2927839	1715240	3450406	869765	1128794	947311	1119705	1943494	2154638	260549	503521		789236	16654130	924547	2531382	9432126	4248291
273	isovalerylcarnitine (C5)	Amino Acid	Leucine, Isoleucine and Valine Metabolism	34407	LC/MS Pos Early	100001393	3085	246.17	31023-24-2	6426851		HMDB00688															314888	657707	300887						148445				505905			836753	1.57554e+06	191061				1063689
272	isovalerylglycine	Amino Acid	Leucine, Isoleucine and Valine Metabolism	35107	LC/MS Neg	100001452	1950	158.082	16284-60-9	546304		HMDB00678	143818			138389	178784	1489387		91239	148855			202207	65553	206040	204203	89426				101498	120975	105267		128726		105874	119465		121967	657559	322074	2542359	161151	404098	66577704	377830
1167	itaconate	Energy	TCA Cycle	18373	LC/MS Polar	100000455	2969	129.019	97-65-4	811	C00490	HMDB02092	2249913	2279182	2316976	2505159	2425005	2283747	2782734	2295639	2386893	2155502	2341585	2230664	2306830	2158376	2230910	2494547	2384456	2195115	2340844	2347518	2445302	2682941	2164847	2701304	2443766	2201083	2.8006e+06	2614911	2333797	2565612	7941687	2542128	2425866	2471705	2465281	2623366	2285110
3706	I-urobilinogen	Cofactors and Vitamins	Hemoglobin and Porphyrin Metabolism	32426	LC/MS Neg	100001226	4190	591.319	14684-37-8	26818	C05790	HMDB04157	1029085	431545	2490406	2011309	2458156	979503	1911351	2.09383e+06	3693518	2023366	480021	992877	2689682	2901424	1.8915e+06	3733683	1.69107e+06	3.46362e+06	3487187	2450176	326231	1229574	610197	374814	652261	624918	1.66736e+06	649846	1669826	493657		1.64526e+06	4.16044e+06	1256412	1748771	2792183	286533
225	kynurenate	Amino Acid	Tryptophan Metabolism	1417	LC/MS Neg	98	2224	188.035	492-27-3	3845	C01717	HMDB00715	3083318	2196102	1103274	789516	670679	2153506	593244	942064	1300615	623242	596083	625896	2125347	2976391	509565	1161469	476853	142735	1095056	1571571	2040282	2.9646e+06	1299694	958647	3337490	642018	845060	892050	1812580	1999183	169520	2375601	2337224	1204169	3204370	2208032	835390
221	kynurenine	Amino Acid	Tryptophan Metabolism	15140	LC/MS Pos Early	100000265	2739	209.092	2922-83-0	161166	C00328	HMDB00684	349671	160124	249095	229401	229189	173122	215533	160166		208382	303078			277821	186654	207022	263120	277547		339256	210305	347052	410691	256113	301638	243473	267344		396517	376911	1014976	280048	251096	332860	283731	302415	247740
975	lactate	Carbohydrate	Glycolysis, Gluconeogenesis, and Pyruvate Metabolism	527	LC/MS Polar	482	1468.8	89.0244	79-33-4	612	C00186	HMDB00190	135768224	102630464	125005408	166052672	67437560	200035408	372664160	166482400	66911128	482639488	69795136	100653280	98254688	166620240	91955224	352867200	155893360	241984384	110090352	184318624	238857728	129848920	28830608	183745216	18393666	55812532	51898228	41068012	124627040	436964896	1521711616	137143040	65729980	273895456	81802624	236568688	55007336
1315	LAHSA (18:2/OH-18:0)*	Lipid	Fatty Acid Hydroxyl Fatty Acid	57390	LC/MS Pos Late	100015655	2936	580.53					10463594	11116258	5217678	1601920	6153064	3.24872e+06	13371914	7460029	5360256	4727204	4.52243e+06	10816154	3490336	3546878	2760182	2073430	8988184	9365075	1974527	1.86425e+06	3936250	13064318	6.46086e+06	9051742	18895810	4341636	7753176	5723679	4502438	16172155	36904312	2683140	1255258	6838225	1.90461e+06		4239750
1485	laurylcarnitine (C12)	Lipid	Fatty Acid Metabolism(Acyl Carnitine)	34534	LC/MS Pos Late	100001392	1235	344.28	25518-54-1	10427569		HMDB02250				490725		465777	768513		420768	307158			712646		1132497	583473	995690	521747									277788			699989	1403602					825200	495215
261	leucine	Amino Acid	Leucine, Isoleucine and Valine Metabolism	60	LC/MS Pos Early	397	2864	132.102	61-90-5	6106	C00123	HMDB00687	585859968	572610432	463161280	561326336	537616960	638796736	543377280	595359232	538457728	509531584	606584704	734494016	543293632	469830048	597673216	608429312	464992096	658618368	530273568	509449184	724126720	962181184	964731712	880525312	870752384	738818624	1013852672	766760064	608847232	1077251712	1117876864	749360256	767895936	679925504	865370816	688665856	568195392
679	leucylalanine	Peptide	Dipeptide	40010	LC/MS Pos Early	100003179	2801	203.139	7298-84-2	259321		HMDB28922	1342063	4460918	698653	377137	556099	1419709	1127352	4406389	754036	706040	5735943	1337441	758122	613580	348416	645702	641111	765003	975339	924350	2154743	8092883	14478171	5416045	9169203	6965202	2509038	26695914	2773715	1416762	3127804	1131203	802875	1749551	1589731	416187	2481763
850	leucylglutamine*	Peptide	Dipeptide	48189	LC/MS Pos Early	100003183	2620	260.161		4305457		HMDB28927	3613016	5556699	1142620	955311	1539311	2702708	2734890	5505765	1502966	1477124	4612891	2954300	1246599	1699388	753111	1673195	1667610	1016849	1885859	2412188	3742969	12625445	11164559	6.89412e+06	9516865	7.93989e+06	5229612	11247928	2920456	1211091	2449297	2585481	1861443	4245409	3179308	848735	4230766
684	leucylglycine	Peptide	Dipeptide	40045	LC/MS Pos Early	100003185	2778	189.123	686-50-0	79070		HMDB28929	3093293	6001193	1627604	1430338	2.57734e+06	2141096	2393878	3476289	1374118	1296918	5273012	4620179	1684945	1661115	1.03186e+06	1454738	1898800	1.64486e+06	1214861	1542324	1592720	8508433	10592585	5881435	8287239	5382869	4253495	8190516	1464328	752911	2502041	1.70199e+06	1434791	3145438	3288532	929453	3903269
1732	lignoceroyl ethanolamide (24:0)*	Lipid	Endocannabinoid	57535	LC/MS Pos Late	100015855	2445	412.415					245512	419553	388924	433639	574300	71962	286642		259889	140320		142275		239231	986818		483818	452581	256381	222531	410424		504729	531725	190270		207600			243561	379861	364027	156461	181673	421837
1258	linoleate (18:2n6)	Lipid	Polyunsaturated Fatty Acid (n3 and n6)	1105	LC/MS Neg	180	5535	279.233	60-33-3	5280450	C01595	HMDB00673	6106100736	5144376320	5011406848	4207654912	3798333440	7212933632	9386576896	4506272256	5530240512	7569767424	2851807232	4255185152	3888779264	6058132992	6737712640	6780123136	5766491648	6980524032	5312492544	5991184384	4235308032	3528723200	2903928576	4287202304	6618434048	4040355840	6883339264	3625449728	7010199040	2435680000	2613347328	5187219968	5050949632	4758848000	3948843776	5046990336	3318608384
1260	linolenate [alpha or gamma; (18:3n3 or 6)]	Lipid	Polyunsaturated Fatty Acid (n3 and n6)	34035	LC/MS Neg	100001337	5450	277.217		5280934	C06426	HMDB03073	1035766656	684334400	653016128	487399360	482164512	1010887680	1260851968	764856704	794102336	1035093696	383234336	494617888	620739456	905590656	987317824	994196096	836547328	935268672	755552832	912645184	956447552	608244480	288524000	602820032	755711232	529938496	1120204288	502267616	1053363648	529149696	355278080	759009536	692939072	742259200	538564288	771548864	631591424
1727	linolenoyl ethanolamide	Lipid	Endocannabinoid	62746	LC/MS Pos Late	100020840	1488	322.274	57086-93-8	5283449		HMDB13624	1736898	1670884	1832712	1019949	1382665	1268257	1644493	1251062	856517	1579978	992587	1109940	2873805	1457769	2290978	1484021	2434667	1503705	1315806	2005533	3066873	1337471	1364023	3164221	1606639	1539221	1774302	960477	1708158	3400934	7.4667e+06	1726133	1121485	1815844	2.05207e+06	1265041	2854522
1492	linolenoylcarnitine (C18:3)*	Lipid	Fatty Acid Metabolism(Acyl Carnitine)	57511	LC/MS Pos Late	100015831	1310	422.326					2202285	2000640	1788939	1398356	1.72573e+06	2519694	2505367	3934655	2401381	1419138	2527561	1870842	3019259	2549473	2.94186e+06	2697818	3648541	2262966	4072009	2540945	2417922	1903012	5995969	2639425	7021891	4663277	3781716	3786643	575662	1142196	204697	2826648	4126615	2401636	4424990	6567455	3.5648e+06
2428	linolenoyl-linolenoyl-glycerol (18:3/18:3) [1]*	Lipid	Diacylglycerol	54951	LC/MS Pos Late	100010932	2229	630.509				HMDB07278	5775355	4280189	2105052	1770411	2795300	2.06565e+06	3793170	4524644	1042959	1820677	2625103	1469500	514135	966915	1520299	4482010	993300	1219136	806564	5071356	5508328	5032617	1621177	4475122	1444030	3106697	2422700	3.61068e+06	1760482	2332431	875266	678653	688682	2.0527e+06	1315778	2084693	2784276
2429	linolenoyl-linolenoyl-glycerol (18:3/18:3) [2]*	Lipid	Diacylglycerol	54952	LC/MS Pos Late	100010933	2268	630.509				HMDB07278	15474853	15690059	7975199	8883761	9545242	6800478	13944332	18394618	3636771	8508948	11620237	5544693	2597140	2663328	4971570	15533082	3379342	4545371	1.96011e+06	16499970	16587095	15466697	6710273	15725479	5892957	13454984	9014469	13752273	5511726	10138238	6437399	2841362	1813934	7070751	3623405	7136542	12882792
1726	linoleoyl ethanolamide	Lipid	Endocannabinoid	52608	LC/MS Pos Late	100006726	1561	324.29	68171-52-8	5283446		HMDB12252	43938476	31072974	36184312	29440432	33738104	33488510	39939632	28752868	26600596	33188722	23409228	31485734	59154660	35564904	64105236	24421056	52720120	37738272	27210020	41524196	82308640	30031004	28041156	67947856	32995344	27065358	40129932	22815538	40719776	91741328	144326352	38500228	38675972	48323240	60979204	29443718	72825456
2434	linoleoyl-arachidonoyl-glycerol (18:2/20:4) [1]*	Lipid	Diacylglycerol	54955	LC/MS Pos Late	100010922	2590	658.541				HMDB07257	435490	357872		259912	371236		417001									353573						374869	249700	1591632	308292		398282			1794949	1096764			128924		63057
2435	linoleoyl-arachidonoyl-glycerol (18:2/20:4) [2]*	Lipid	Diacylglycerol	54956	LC/MS Pos Late	100010923	2650	658.541				HMDB07257	866185	1.01878e+06	610228	1390147	1608817		1371048	698606		474900	818036	234851	761588	291970	263310	1053774	452335	495618			702520	914168	1286860	5370549	1206920	656661	1.56652e+06	376403		9028159	7439377			760889	343319	331948	362653
1491	linoleoylcarnitine (C18:2)*	Lipid	Fatty Acid Metabolism(Acyl Carnitine)	46223	LC/MS Pos Late	100003151	1430	424.342	36816-10-1	6450015		HMDB06469	1391328		867590	1090786	929514	3439230	3.32257e+06		684488	1127479	511846	578877			1495544	1653438	2418560	977279	906625	1176168	476771		461110	824279		570718	1.52138e+06	275551	860184	3149589	9806522	966929	683773	952158	1323283	1617446	3069115
1544	linoleoylcholine*	Lipid	Fatty Acid Metabolism (Acyl Choline)	57463	LC/MS Pos Late	100015760	1388	366.337					441990	151864	286681		97739	369577	597712	312748	366584	333888	262011	311845	281797	308646	467765	456525	310921		448705	464061	925134	531050	146232	427961	412267	348936	715362	643719	756053	1548588	1998838	520182	212647	423646	245613	431841	259624
2439	linoleoyl-docosahexaenoyl-glycerol (18:2/22:6) [2]*	Lipid	Diacylglycerol	54950	LC/MS Pos Late	100010929	2500	682.541				HMDB07266		147316		544098	387627		243181				168762													1100121			326028			3072222	2544970
2426	linoleoyl-linolenoyl-glycerol (18:2/18:3) [1]*	Lipid	Diacylglycerol	54963	LC/MS Pos Late	100010926	2426	632.525				HMDB07249	89084528	67440000	30474548	28045354	42630752	33202718	58843464	72983760	15965965	33860388	38840780	23368832	9060290	11682646	24346496	59624260	17436544	24982584	9891993	73325392	73089840	69338440	27167794	72582144	22445612	44366512	33592888	53190240	28156108	32019668	12743795	11195783	11384548	31095830	17718576	28517854	42439948
2427	linoleoyl-linolenoyl-glycerol (18:2/18:3) [2]*	Lipid	Diacylglycerol	54964	LC/MS Pos Late	100010927	2478	632.525				HMDB07250	207714528	231039760	120488608	130881728	142903680	97677544	180637552	240597456	58567208	120801672	162981616	87283312	41070868	40224472	70898320	221340080	53466876	73251952	24921964	218056896	228430624	191492320	103328000	204586144	92445312	180893504	120683368	177253952	80030232	134384576	80338608	38624096	28873912	100123056	55930348	95685144	167493120
2424	linoleoyl-linoleoyl-glycerol (18:2/18:2) [1]*	Lipid	Diacylglycerol	54968	LC/MS Pos Late	100010941	2720	634.541				HMDB07248	270506752	237448896	131904344	109380240	148245344	120066096	191368928	249490128	62107512	125933256	147024960	94254632	35850452	45332424	99256200	233156992	73441296	96145720	32533026	258834720	258272832	147847920	95729472	233771936	80592112	141084928	111275800	155570160	109412032	112386880	50624000	39587996	37919596	107921312	60781920	110243736	144813376
2425	linoleoyl-linoleoyl-glycerol (18:2/18:2) [2]*	Lipid	Diacylglycerol	54969	LC/MS Pos Late	100010942	2790	634.541				HMDB07248	198430416	224457984	146222752	124457360	154911696	81270784	166985728	222700000	54385312	114578832	163925264	79932888	44860704	41896408	61999740	201076864	66021236	63075880	28567372	217939088	219177328	139858128	83005520	215694704	90124792	164379184	113479712	157494624	104141344	117762592	63208672	40242512	18667460	87575192	46489272	85864984	150431360
2833	lithocholate	Lipid	Secondary Bile Acid Metabolism	1483	LC/MS Neg	405	5372	375.29	434-13-9	9903	C03990	HMDB00761	37368812	34551312	41566924	7927531	7851222	5680791	17675702	36578840	19899840	17723954	21434474	31762128	33885284	15356873	31031930	16265565	27475442	25893514	16108277	8957325	8605023	42497624	35990564	33046660	58784344	32879790	40014084	25903978		2132983		31512384	30406098	19883078	25660378	19035136	24146792
2836	lithocholic acid sulfate (2)	Lipid	Secondary Bile Acid Metabolism	62527	LC/MS Neg	100020824	5028	227.12					1436196	105476	1700976	1366889	103566	143142	359126	107246	284867	303450	596647	67316	314282	104302	1695908	760218	786419	1294501	626145	512102	182125	125985		101051	166482		341199		42681			61280	133795	144298	1054359	947143	320594
92	lysine	Amino Acid	Lysine Metabolism	1301	LC/MS Pos Early	407	2850	147.113	56-87-1	5962	C00047	HMDB00182	171406992	153200992	96846768	90084288	70986960	152568864	126285952	144175040	95934272	89948800	166248688	198107760	130801232	70980120	90953824	89087456	68852232	143640128	87681744	73714272	141654144	274074976	331100480	308269024	275441600	239098384	267183376	222772864	124570408	273095232	86024968	179068096	181062400	146153152	198093056	132795752	135609312
704	lysylleucine	Peptide	Dipeptide	40020	LC/MS Pos Early	100003196	3370	260.197	7369-79-1	4682588		HMDB28955	1.95326e+06	6001186	1049780	1289452	2733324	1679401	3158944	3027707	495862	658208	2800428	3.66084e+06	1197888	1135521	597587	798880	822622	482768	666028	737618	1738628	6105422	6248136	4064478	5258693	4563552	3227998	6581229	1084644	1585838	1.00456e+06	2089459	1187107	1329220	1879190	178640	2496069
1163	malate	Energy	TCA Cycle	1303	LC/MS Neg	409	615.6	133.014	6915-15-7	525	C00149	HMDB00156	10232282	19008698	53547752	30416764	12060370	21659458	63043936	24044764	6150683	102673400	17122020	36563852	28926252	12831372	22624142	46565848	31886204	56385280	19487296	30068464	18510948	44567584	18658312	51770684	19608856	9526357	20079556	5531046	6920441	20084112	36268504	20932922	38384536	43897284	10872551	41049632	13047399
1180	malonate	Lipid	Fatty Acid Synthesis	15872	LC/MS Polar	818	3447	103.004	141-82-2;26522-22-85-0	867	C00383	HMDB00691	25656992	17043436	20351648	22223520	27827626	24242192	32417010	20269844	14575931	22856424	16787488	23721008	19320148	26081520	17537672	27132094	16881376	15308547	19370860	21539352	22970220	23237408	19965774	30361852	21328584	27686872	37805964	20525086	19250372	372040928	245550176	23224040	30526708	19859680	34273308	25060346	15136871
1179	malonylcarnitine	Lipid	Fatty Acid Synthesis	37059	LC/MS Pos Early	100001526	2086	248.113	853728-01-5	22833583		HMDB02095	117618		167881	392057	522791	465220	745265	147098	189670	190692	55722	156000	170746	174703	184161	123209	426182	382719	418833				247935	73443	282134	116084	364642		143731	277990	154923	212577	386633	229386	354437	509540	160383
4333	malonylgenistin	Xenobiotics	Food Component/Plant	57806	LC/MS Neg	100002895	3347	269.045					804623		66315			1519703	2474004		140484				38888				647622	244986	143767	102037	1609443	465505	388677	78499	237791		51322		92085	891336	22183188	311621		267815		47139
1073	mannitol/sorbitol	Carbohydrate	Fructose, Mannose and Galactose Metabolism	46142	LC/MS Polar	100001740	2320	181.072		5780	C00794	HMDB00247	2154243	1476857	992821	3879808	1418269	1294964	2974000	1074618	531235	1454193	1513915	1313139	932515	1358113	594930	2.40642e+06	882106	566371	1.00783e+06	1590421	682311	2242646	2120959	3758324	2.02597e+06	2582346	2466662	2482440	421985	25143028	101471216	857925	1058069	798907	1741575	1051043	487214
1074	mannose	Carbohydrate	Fructose, Mannose and Galactose Metabolism	48153	LC/MS Polar	803	2200	225.062	3458-28-4	18950	C00159	HMDB00169	7087235	5480528	5292665	8546076	10052243	7000668	9426828	8683646	4438000	4320424	6116653	6176613	4823814	5045525	4945975	5143831	4.05451e+06	3904671	4.04562e+06	5912363	9143449	16837376	13446349	20749862	12223681	15490642	13795198	19691880	4295033	3.47894e+06	278714	4628501	5624929	7849193	6013298	4687515	5930401
1213	margarate (17:0)	Lipid	Long Chain Fatty Acid	1121	LC/MS Neg	891	5731	269.249	506-12-7	10465		HMDB02259	31615386	63582508	41257528	55814168	46874500	38500472	88252848	16732681	38077168	52093772	33809472	55259144	11742762	27956206	60430600	34953120	32474194	76743976	29419816	25270114	8303344	14341830	50096808	44190104	45450000	53245032	36967108	25903596	35122800	8397663	10460316	32297768	34176928	27498936	35719560	17852280	10532807
332	methionine	Amino Acid	Methionine, Cysteine, SAM and Taurine Metabolism	1302	LC/MS Pos Early	415	2526	150.058	63-68-3	6137	C00073	HMDB00696	322289472	337275936	211315696	261202752	275074336	293596416	261625744	322395168	232406176	233020672	356942976	410607488	267288336	227189344	252919008	248680784	231337728	324931840	212677072	196644704	259287872	573489344	639185088	539643840	496874176	405168928	510563872	543387712	242552176	347795744	339042592	363557408	330992896	327338624	475167552	253429072	316195328
336	methionine sulfone	Amino Acid	Methionine, Cysteine, SAM and Taurine Metabolism	44878	LC/MS Pos Early	100004635	1250	182.048	820-10-0	69961				75781		114510			54866	55586	68414	37897		65974	69225	79294			69841			43800	93830	168686	154348	110585	56121	80301		51864	50167	31143	73101	88377		80862	44422		53525
337	methionine sulfoxide	Amino Acid	Methionine, Cysteine, SAM and Taurine Metabolism	18374	LC/MS Pos Early	100000039	1272	166.053	3226-65-1	158980	C02989	HMDB02005	12636880	13081091	10533453	14559692	10781966	9584765	9562243	11505971	9694061	9499415	11586509	11115242	11039431	10181311	11612384	10502681	9899387	13130511	12348074	10231409	10003650	24706740	22394204	17875916	18438584	16746846	14406802	15497654	9185637	12726671	8980968	11258632	12225970	11346781	14804256	12550793	10526617
4233	methyl glucopyranoside (alpha + beta)	Xenobiotics	Food Component/Plant	46144	LC/MS Polar	100005864	1500	239.077					1074618	623693	2983673	1543750	1139649	1703765	2304935	826597	1986033	1727034	679625	1869105	964916	590501	2232662	571329	426348	2003352	369804	350678	1007628	1430540	3489706	1213769	669750	3212327	1021712	719134	2227079	2031974	778301	2424694	472665	448259	1450881	793123	252070
1443	methylmalonate (MMA)	Lipid	Fatty Acid Metabolism (also BCAA Metabolism)	1496	LC/MS Polar	418	3078.4	117.019	516-05-2	487	C02170	HMDB00202			374584	709844	1370673	597025	345348		729885	587480		551249	665320	417601	755456	500494	418026	491239	667874	535889	387955	427053	812860	389276	298398	412150			521647	8725777	7780990	634514	999982	260363	2286749	1311712
3590	methylphosphate	Nucleotide	Purine and Pyrimidine Metabolism	37070	LC/MS Pos Early	100001805	544	113	7023-27-0	13130		HMDB61711	1447196	1823682	12592611	4698391	6297948	4596121	1607314	587326	9877072	965513	838080	8878275	543453	1449815	12863609	1657970	1396369	11864773	1044319	1329106	562471	981800	9517337	982506	999842	8476188	944343	787987	7263492	940338	1402817	7738173	656115	597694	9344309	472506	280820
312	methylsuccinate	Amino Acid	Leucine, Isoleucine and Valine Metabolism	15745	LC/MS Polar	2051	2800	131.035	498-21-5	10349		HMDB01844	5238933	7010411	2873407	5740732	11248233	3041414	4423260	4442304	3.22136e+06	7124522	8426809	11092455	12246710	5394474	3.77468e+06	4333885	9447042	10990553	4664077	3358515	2.92427e+06	12296523	13480593	5934351	8905101	12941574	7.25972e+06	5436841	1413662	2012594	320217	8715396	5118423	4986759	20608166	6.26201e+06	6638814
2599	mevalonate	Lipid	Mevalonate Metabolism	39583	LC/MS Polar	30	1462	147.066	96949-03-0	439230	C02104	HMDB00227	3033004	1.01196e+06	1684348	2560243	5107349	6347244	4765258	5104508	8494393	5133235	5303576	3249233	6324518	4634531	4281993	4979754	2783395	3168943	4673332	5995930	12271732	7.4189e+06	4832230	5644063	4340480	5326975	18071476	6254364	8140169	23669612	3.97248e+06	7120394	5872962	7.04352e+06	7.52528e+06	8.13578e+06	5532272
2600	mevalonolactone	Lipid	Mevalonate Metabolism	48118	LC/MS Pos Early	100000772	1375	131.07	674-26-0	10428		HMDB06024			249727						1225370			307400			195923						863675	362285	453651		456318	293828	2527678		1552397	4625826	1261655	296404			958778	471085	610493
1743	myo-inositol	Lipid	Inositol Metabolism	1124	LC/MS Polar	363	3506.3	225.062	87-89-8	892	C00137	HMDB00211	3507308	2637987	3.21889e+06	6501869	8416830	2544084	4233727	1379313	2.85243e+06	2367185	1086571	1414619	3042010	2834490	4590830	4083419	2251668	3.0235e+06	3627604	3307205	3175861	1725360	1.86685e+06	2177628	2402231	1310983	3803032	1519183	2293559	38445208	110902232	2248242	2704001	2477688	3105508	7281887	1.82624e+06
1205	myristate (14:0)	Lipid	Long Chain Fatty Acid	1365	LC/MS Neg	519	5440	227.202	544-63-8	11005	C06424	HMDB00806	111521184	239050176	103423360	122096680	136370144	78359856	134785552	88158792	88224872	84744992	104568288	154915104	59940208	94349136	136126208	73871264	89340136	146751984	66839016	67763512	59624248	111076680	124756184	76527472	153394176	94155816	81468312	67424648	67356376	36399900	27146176	109631064	71612488	81512608	114253432	62129856	63858388
1206	myristoleate (14:1n5)	Lipid	Long Chain Fatty Acid	32418	LC/MS Neg	100001198	5346.9	225.186	544-64-9	5281119	C08322	HMDB02000	3820333	4552515	2863086	3.39708e+06	3565718	2332253	2244012	2951607	2794202	2463239	4759834	3008601	2704894	2456978	2856642	2407232	2664595	2053683	3058585	2027577	2764958	3.81633e+06	4424016	4.09206e+06	5022855	4662355	3559417	2275296	3011826	3.66441e+06	3.23055e+06	3393067	1.47786e+06	1925469	2934600	2851849	2305440
1496	myristoleoylcarnitine (C14:1)*	Lipid	Fatty Acid Metabolism(Acyl Carnitine)	48182	LC/MS Pos Late	100006051	1316	370.295	889848-55-9	90659872						800329		1301455	1710396		612586	707009		264875	677264	266920	1.47164e+06	1798741	1159264			544895	466103	199098	199841	666720			704794	354000	642517	1774415	4153532		462705		584032	2006170	1381006
423	N('1)-acetylspermidine	Amino Acid	Polyamine Metabolism	57689	LC/MS Pos Early	187	3075	188.176	14278-49-0	496	C00612	HMDB01276	2454966	866780	426856	1214985	756099	742027	858825	4016235	3741395	399438	1428141	1658215	3371871	1578780	802172	262382	242557	659512	254842	110453	4301779	8419438	10818893	4217609	7333368	16474056	3562030	6487945	8033299	19213362	4811521	4342936	2087875	2874155	3185485	2588763	1911650
2477	N-(2-hydroxypalmitoyl)-sphingosine (d18:1/16:0(2OH))	Lipid	Ceramides	57697	LC/MS Pos Late	100015642	2692	554.514	34839-02-6				3829891	6706472	7057345	8965700	27790764	5272614	4497604	2371253	5108420	5326575	6241947	8745002	4229947	4530139	11843214	2.0698e+06	3079812	2497988	6345692	2869126	3317957	1855802	3397526	6034844	2488044	4000957	3772947	3710429	3515567	4856127	5264240	5577180	4860666	2854084	5790515	1739801	980484
119	N,N,N-trimethyl-5-aminovalerate	Amino Acid	Lysine Metabolism	57687	LC/MS Pos Early	100015962	2186	160.133					87815632	50353316	84626224	91234344	217236400	2522051	2813621	16856092	13760056	24498120	93749672	89253920	85061112	43476584	77060728	22634092	2345728	5775686	1271717	612561	57316516	201003824	138596192	184802400	258716208	49689368	26739304	72683032	37125676	108080384		19134064	97007552	233993008	184438336	39475124	21230792
428	N1,N12-diacetylspermine	Amino Acid	Polyamine Metabolism	52987	LC/MS Pos Early	100002132	3105	287.244	61345-83-3	132680	C03413	HMDB02172	4857230	880074	1104560	551138	307372	399850	159991	2958900	1.90287e+06	75838	816295	2.00573e+06	5019154	1309561	960526		65967	1159474	832735	91852	2335547	3380652	5106541	1644802	3125421	15181794	3633126	6.02548e+06	3168253	9821024	4536686	3286797	3037553	765094	1.50674e+06	185411	67225
3630	N1-Methyl-2-pyridone-5-carboxamide	Cofactors and Vitamins	Nicotinate and Nicotinamide Metabolism	40469	LC/MS Neg	100001468	1668	151.051	701-44-0	69698	C05842	HMDB04193	101123	26395	32268	50840	45472	358930			166639	179337		46806	59550	149680	113003	133982	66739	32656	243429	104658	399988	311553		41813	31892		71721		262646	306953	418702	399211		125903	1057328	240576	132216
3631	N1-Methyl-4-pyridone-3-carboxamide	Cofactors and Vitamins	Nicotinate and Nicotinamide Metabolism	57584	LC/MS Pos Early	100001469	1260	153.066	769-49-3	440810	C05843	HMDB04194	355825	687884	259900	193286	172408	846782	470115	82986	570464	527249	419233	191007	231699	393100	611432	891628	311111	544429	1796392	847915	825602	793486	219660	158281	939601	113700	365459		1052124	1148979	907968	1398860	92655	432038	5795961	1494688	615975
3448	N1-methylinosine	Nucleotide	Purine Metabolism, (Hypo)Xanthine/Inosine containing	48351	LC/MS Pos Early	100001409	1430	283.104	20245-33-4	65095		HMDB02721																											48437			327852	2495370	39573				145936
96	N2,N6-diacetyllysine	Amino Acid	Lysine Metabolism	48455	LC/MS Neg	100006124	1604	229.119	499-86-5	91827				209752	44986	92104	285211	244819		189794	62861	48686	79795	72602		138116	97614	47551	42900		37956	116884		81210	218363	88565	100101	42778	24254	142285		23368	49506	48493	162820	198480	256830	48760
93	N2-acetyllysine	Amino Acid	Lysine Metabolism	36751	LC/MS Neg	100001721	828.3	187.109	1946-82-3	92907	C12989	HMDB00446	344258	651379	104944	561112	498726	227448	334423	453142	224531	105234	462541	266096	181205	187926	71070	141052	879542	169134	83331	52943	272120	487033	732540	644688	617369	439817	315855	514611	94241	197677	76695	244621	482137	223850	440687	197404	350551
101	N6,N6,N6-trimethyllysine	Amino Acid	Lysine Metabolism	1498	LC/MS Pos Early	189	2825	189.16	23284-33-5	440120	C03793	HMDB01325	3872306	2.31981e+06	2376365	2086199	1073011	3488229	8724239	4661755	3217685	2624826	2579236	3195557	2078087	1212915	1529926	2.57742e+06	1567052	2852749	1787559	2994353	5582009	4047007	3301160	5031523	3406780	4161335	5499092	3732285	6353499	15803589	38287632	2953400	4361502	3488860	6.03208e+06	3807579	1829787
94	N6-acetyllysine	Amino Acid	Lysine Metabolism	36752	LC/MS Neg	100001734	1059	187.109	692-04-6	92832	C02727	HMDB00206	544661	633186	168313	407936	591735	375058	421065	501186	437191	251922	615729	346364	401283	350664	157129	357673	155223	349078	245666	144093	329507	621798	883734	786600	668019	410624	628072	638984	256407	785746	690369	446534	929321	472817	347815	306632	421672
3482	N6-carbamoylthreonyladenosine	Nucleotide	Purine Metabolism, Adenine containing	35157	LC/MS Neg	100001415	2164	411.127	24719-82-2	161466		HMDB41623	37453	111638	48776	87122	161117		80230		58760	55289	42059	69461		45418	37060		100104	118666													996565	29760			82152	85246	45495
1148	N6-carboxymethyllysine	Carbohydrate	Advanced Glycation End-product	36713	LC/MS Pos Early	100001768	2500	205.118	5746-04-03	123800			211649	129125	84810	135981	118430	162804	135576	140692	93208	131851	133349	249647	183320	159233	127180	98557	42786	141910	73524		223514	243333	230611	287808	338397	210214	196254	240412	117148	926560	2146870	237830	132631	170116	618733	211293	86444
3492	N6-succinyladenosine	Nucleotide	Purine Metabolism, Adenine containing	48130	LC/MS Neg	100001664	940	382.1	4542-23-8	165243		HMDB00912	52577	31375	125232			150567	334961	65056		116810		38045	88599	94662	308049	353321	69535	67237	218637	311870	163261			109531			85045			62033	1512383	100153	138194	81562	414215	254404
70	N-acetyl-1-methylhistidine*	Amino Acid	Histidine Metabolism	43255	LC/MS Pos Early	100004299	2100	212.103		193270			1584438	1079688	62394	424658		4169954	4122419	121387	264171	1467345	1086013	949324	2244017	253356	235699	942309	1867744	1091460	1294087	816017	621044	274528	6758591	346104	1263138	208558	2580276		128222	2775687	814731	300121	1473857	2.69649e+06	2326765	2502388	675927
69	N-acetyl-3-methylhistidine*	Amino Acid	Histidine Metabolism	43256	LC/MS Neg	100002204	1360	210.088	37841-04-6	193270			77318	58264	171666	186536	239940	191065	131002	49629		76334	122758	134630	212198	216240	76726	97923	105597		91110	114091	68499	309962	359739	239123	385752	183320	285071	91070	28767	61620		122284	182460	181553	198324	173721	130783
30	N-acetylalanine	Amino Acid	Alanine and Aspartate Metabolism	1585	LC/MS Polar	1110	1564.8	130.051	97-69-8	88064	C02847	HMDB00766	5.56883e+06	2161562	1290504	1602115	1914194	4274131	2558859	3.66636e+06	1841468	1971170	2723117	3.08128e+06	3787436	3448908	2.99304e+06	2480121	1463284	2024565	2774151	2146011	7695223	4714104	6822593	7749002	6563980	7850054	5448545	3789982	2583017	41776112	121943688	5746776	4297805	5048867	7548355	5556057	1984009
387	N-acetylarginine	Amino Acid	Urea cycle; Arginine and Proline Metabolism	33953	LC/MS Pos Early	100001266	2245	217.13	155-84-0	67427	C02562	HMDB04620	1046487	1049945	871093	1734541	1.79188e+06	1757203	1634243	2677517	1622715	1395831	2288950	2178936	1969600	1856861	990194	1305042	431927	539411	665074	966416	1806393	3655844	3807272	2422675	2333800	2356755	1868745	4138673	1228374	3247035	6733861	2462847	2917814	2551301	3987713	576690	1545259
39	N-acetylasparagine	Amino Acid	Alanine and Aspartate Metabolism	33942	LC/MS Pos Early	100001257	785	175.071	4033-40-3	99715		HMDB06028	1942888	1429315	1418679	1572107	1.6548e+06	713690	876107	1425475	1317127	917525	1421886	2187719	1333714	1207600	883117	751597	856237	931128	691326	567567	1059350	1301514	3.66429e+06	1674628	1298832	2601566	1493568	1.99091e+06	891600	1.73488e+06	2.024e+06	7.3102e+06	1637555	1329699	3.81526e+06	1024000	1174342
35	N-acetylaspartate (NAA)	Amino Acid	Alanine and Aspartate Metabolism	22185	LC/MS Neg	100000787	620.5	174.041	997-55-7;997-55-7	65065	C01042	HMDB00812	9885027	7330202	2602496	4883116	7045101	2019799	3766547	3127136	4870937	1501040	2885670	2.07642e+06	4232406	4607140	5182807	1887699	3474674	8235950	3674061	889909	7078466	2686696	6064680	6400237	7388059	5021260	7240841	4024748	2653710	8611101	1079115	3068973	5546525	2965703	6405898	1161124	2476053
3555	N-acetyl-beta-alanine	Nucleotide	Pyrimidine Metabolism, Uracil containing	37432	LC/MS Neg	100002102	773	130.051	3025-95-4	76406	C01073		158091		77008	85238	89132	357072	338795	463172	212908	351869	268865	253883	126204	180594	106980	251223	125290	243862	330905	349980	220246	172148	363892	290841	143435	253240	509123	507817	327778	289324	133417	153571		333518	230428	373255	287182
1135	N-acetyl-beta-glucosaminylamine	Carbohydrate	Aminosugar Metabolism	35469	LC/MS Neg	1216	759	219.099	4229-38-3	439454	C01239	HMDB01104	3176033	4687544	2650352	2316321	3.24925e+06	2505415	2598573	2536466	2894496	1587360	2322273	3951131	2219891	2062953	2927190	2172381	2334491	2659609	2163042	1703164	2512247	3517817	4475206	3824580	3521682	2538667	3.2997e+06	5213002	2914575	2427290	2979620	2794448	2331768	2691072	4359149	2017027	2303943
116	N-acetyl-cadaverine	Amino Acid	Lysine Metabolism	43530	LC/MS Pos Early	100002249	2385	145.134	32343-73-0	189087		HMDB02284	1261885		26812162	23144918	37806792	9828192	22137204	10024061	7744023	28759828	9684416	1363897	4019477	1865430	8621953	14900036	19782940	47959412	13792654	12893785	13766990	1699794	2118536	5039561	4447044	2989987	15490299	16236403	9718980	35391840	27271584	3.456e+06	3383449	2158414	8044903	12320629	19664818
390	N-acetylcitrulline	Amino Acid	Urea cycle; Arginine and Proline Metabolism	48434	LC/MS Neg	100001577	940	216.099	33965-42-3	656979	C15532	HMDB00856	66300			60899		369393	130759			106230		55394	125437	73579			146676		47004	109663			501103	104069			161745		17048	306662	159543	188156	293445	227008	1162692	133098	41993
352	N-acetylcysteine	Amino Acid	Methionine, Cysteine, SAM and Taurine Metabolism	1586	LC/MS Pos Early	1107	1416	164.038	616-91-1	12035	C06809	HMDB01890	105508	207491	144061	211802	248780	168060	151815	103256	95104	119673	326570	242233	46161	108643	132317	161686	178858	130762	59960	90583		76513	248104	55375	176719	180614		141039	71847	82623	175816	83906	36111	48311	661449	133385	62893
1128	N-acetylglucosamine 6-sulfate	Carbohydrate	Aminosugar Metabolism	21365	LC/MS Polar	100000700	1777	300.039	10357-00-3	193456	C04132	HMDB00841	1204979	823611	307947	166830	806304	546109	791643	545192	462711	686763	922723		639497	300095	442555	548253	914495	1977302	451897	904597	1039015	1482629	2087979	1953262	1534980	1314451	1175380	1040585	856987	3114422			433970	1577399	190796	2258699	1092093
1147	N-acetylglucosamine/N-acetylgalactosamine	Carbohydrate	Aminosugar Metabolism	46539	LC/MS Pos Early	100006435	715	222.097		24139		HMDB00215	73550080	123514528	50199864	101850584	139540224	36983108	78167408	44644700	36534800	27103412	83060832	63915116	65228316	47252264	71767104	24384526	65748548	58374016	51362744	26704174	74163184	92204568	109753536	76760968	94985056	71437840	69906440	79323224	45558124	55085348	1228209	36791280	38938764	58150908	49602776	32763776	56566812
1144	N-acetylglucosaminylasparagine	Carbohydrate	Aminosugar Metabolism	48149	LC/MS Pos Early	1215	1212	336.14	2776-93-4	123826	C04540	HMDB00489	404745	177691	359751	270175	371991	319923	431034	398729	309296	230075	110177	245244	343845	281204	609373	172898	184926	278195	106938	128127	582374	187070	151457	119563	158490	174165	186632	249403	244804	1310847	1142413	312834	414434	307669	368067	209069	131267
44	N-acetylglutamate	Amino Acid	Glutamate Metabolism	15720	LC/MS Pos Early	100000282	1050	190.071	5817-08-03	70914	C00624	HMDB01138	21614004	21435532	9052179	18095576	34178288	13944476	13405702	12649995	5399565	7874203	17292878	11721321	10078609	16734406	8675948	7120620	9809209	10266161	8260911	5.35217e+06	6541465	17014720	17789432	19734652	22838474	11507594	13159721	25162782	3086000	4262162	1575790	5860020	16333862	11114045	22051106	3405300	12125531
45	N-acetylglutamine	Amino Acid	Glutamate Metabolism	33943	LC/MS Neg	100001253	771	187.072	2490-97-3	182230	C02716	HMDB06029	477086	349196	206502	354984	386305	285472	305730	432168	296858	254430	486313	337153	431541	421682	210410	217379	183420	200829	150379	169473	393872	606379	468663	879943	276475	478109	364215	714199	207083	356811	357505	409868	431469	341877	1.78327e+06	249187	273060
2	N-acetylglycine	Amino Acid	Glycine, Serine and Threonine Metabolism	27710	LC/MS Pos Early	100001006	826	118.05	543-24-8	10972		HMDB00532	120226	94636.2	105618	85710.6	144203	405808	218408	255768	232101	142168	223975	138868	205348	435129	380259	268580	57191.1	88794.7	311109	348726	926628	747434	401752	282499	541567	397242	152941	331279	369460	1.50088e+06	790372	582539	388789	336983	1.3696e+06	601953	317090
89	N-acetylhistamine	Amino Acid	Histidine Metabolism	48679	LC/MS Pos Early	100006123	2287	154.097	673-49-4	69602	C05135	HMDB13253	36566792			375019		30473460	28386886	37676768	20261948	23834652	16727778	33123054	23295486	2174607	18642244	20437634	24705136	19891632	29785220	18912362	32693242	804817	8.09533e+06	19642024	10779761	25491352	41391888	24634070	33768816	25975986	4320102	26411822	35448144	12408366	16562520	28713222	26260368
68	N-acetylhistidine	Amino Acid	Histidine Metabolism	33946	LC/MS Pos Early	100001293	2065	198.087	39145-52-3	75619	C02997	HMDB32055	5575046	2999725	2286081	3759329	2869159	1338176	1768395	4314988	2797723	1751533	1997178	2583103	3828367	7895129	2127876	1768206	913422	864588	606178	1110840	3253149	5944338	4240006	5603896	17872312	4053876	3125848	4215087	2748725	11967729	8426721	3587894	4083430	2855336	5438184	1427667	664164
298	N-acetylisoleucine	Amino Acid	Leucine, Isoleucine and Valine Metabolism	33967	LC/MS Neg	100001276	2325	172.098	3077-46-1	2802421		HMDB61684	147780	80564	79824		92336	85664	75018	85812	51830	55997	192044	97128	107549	151724	110328	42087	36439	22232	72152	57373	196901	330857	497962	200143	791874	380448	81723	111940	90449	498248	283641	171329	204935	280226	242231	128047	172636
262	N-acetylleucine	Amino Acid	Leucine, Isoleucine and Valine Metabolism	1587	LC/MS Neg	1082	2400	172.098	1188-21-2	70912	C02710	HMDB11756	260769	127940	96144	74584	94035	179918	175139	165971	118388	124909	289423	106750	160076	289677	172593	151008	89085	56327	254157	198005	417887	505635	891363	432412	1121977	629451	192129	254343	189920	938029	592524	420975	439360	363154	616839	346992	328916
333	N-acetylmethionine	Amino Acid	Methionine, Cysteine, SAM and Taurine Metabolism	1589	LC/MS Neg	1083	1787	190.054	65-82-7	448580	C02712	HMDB11745	687895	1602257	879210	1141115	2427985	602992	657262	665293	429270	373527	605035	482950	686760	2203671	1374413	510329	316963	298314	661254	519785	1126833	1326563	1524140	1178654	1449600	1258429	1010149	853370	510398	3041195	35461744	986283	1047125	807516	954412	1095789	655147
338	N-acetylmethionine sulfoxide	Amino Acid	Methionine, Cysteine, SAM and Taurine Metabolism	45428	LC/MS Pos Early	100005463	880	208.064	108646-71-5	193368			717621	1204384	426610	724157	1421190	931978	645330	807241	328874	221151	342735	425520	628500	812923	699785	308524	547774	402314	455227	322975	763037	607543	436602	387901	610797	890803	456080	642117	316861	450758	2878478	834769	667123	618108	711791	360949	700062
1136	N-acetylmuramate	Carbohydrate	Aminosugar Metabolism	18354	LC/MS Neg	100000283	860	292.104	10597-89-4	5462244	C02713	HMDB60493	3128763	8978853	1071719	4004225	4669301	2005409	3.95951e+06	4369509	2581451	2276056	3398250	2296071	3140058	2040312	1093513	1275993	1706168	1712369	640822	866342	1605267	4731098	5415807	5346321	5560187	3140264	5170897	4802041	1530672	947580	115993	1.95413e+06	2407295	1727782	1465124	1057585	1238496
1133	N-acetylneuraminate	Carbohydrate	Aminosugar Metabolism	32377	LC/MS Pos Early	1162	660	310.113	131-48-6	439197	C00270	HMDB00230	25005562	25515528	25152324	42221640	38593024	9598355	29088242	13020296	12327997	18017826	18743392	14928709	16653537	19867496	21339570	7802226	29105778	24396674	8973459	5433822	11851815	23441972	20757266	17740508	18572054	13899988	11127413	15247232	10402142	6105454	452004	8619874	11961588	15902022	7897442	12187875	10987692
121	N-acetylphenylalanine	Amino Acid	Phenylalanine Metabolism	33950	LC/MS Neg	100001256	2597	206.082	2018-61-3	74839	C03519	HMDB00512	228950	218121	241684	263699	387420	253904	188170	215939	156963	173616	490243	159065	256868	523739	307609	179239	118872	67696	208849	242169	810082	970434	1243208	785864	1432125	927461	282642	291305	338121	1586152	768828	478799	663393	697280	891813	390090	504112
391	N-acetylproline	Amino Acid	Urea cycle; Arginine and Proline Metabolism	34387	LC/MS Pos Early	100001334	1695	158.081	1074-79-9	322640			5086071	410452	1936438	1469431	1191616	1265197	1080566	1244541	1068591	1408440	684351	1333437	1258052	2143863	1.73243e+06	783175	942474	863676	1333156	824430	3.87668e+06	2183871	1416854	2508366	1336529	1139923	1295015	789162	1053425	3422616	9630631	1648435	1499325	1602732	4453280	1427961	951418
430	N-acetylputrescine	Amino Acid	Polyamine Metabolism	37496	LC/MS Pos Early	192	2230	131.118	18233-70-0	122356	C02714	HMDB02064	3111423	528731	640118	1620359	755632	2186387	1376027	647586	13985513	1999281	548122	994461	2316878	2820124	995402	1484417	1410267	755207	2318860	1830190	18403054	1636394	1335098	8721424	2589626	994985	904875	719107	59121228	47070816	12313497	2169810	1052855	2482466	5440335	4230171	8247026
10	N-acetylserine	Amino Acid	Glycine, Serine and Threonine Metabolism	37076	LC/MS Pos Early	100001851	800	148.06	97-14-3	65249		HMDB02931	836271	769514	763157	1303560	685594	1448882	1705566	1012270	652201	2219012	639943	665179	811755	1048807	775283	2166670	1051794	1888070	1472672	2273345	4067257	1575346	899922	1133152	1005443	854995	774340	752011	731099	1113771	13034322	1410176	1300780	2241263	1267743	3.04347e+06	1.02156e+06
365	N-acetyltaurine	Amino Acid	Methionine, Cysteine, SAM and Taurine Metabolism	48187	LC/MS Neg	100005466	800	166.018		159864			18740918	20763052	443491	21313290	36182436	18048576	24910180	17033564	20367596	17123304	14936582	24920700	34749872	21887352	2799370	15638723	16314910	14892013	16160619	9504691	11379325	8214425	27827236	16719295	25130628	16702708	31154224	18407332	10441537	7079654	1774743	20449584	22227852	16301252	23583036	28927332	11405319
17	N-acetylthreonine	Amino Acid	Glycine, Serine and Threonine Metabolism	33939	LC/MS Neg	100001274	821.6	160.062	17093-74-2	152204		HMDB62557	1497768	576286	731903	1.02528e+06	968610	851176	1222331	1375266	709970	1193156	1094708	399977	942059	1841544	759300	1217953	612941	640229	572655	951166	3495571	1660016	1.69584e+06	1983513	2083150	1358197	1126654	1.84615e+06	862713	4586177	10913754	1264131	1683795	1536267	642727	1234095	844201
211	N-acetyltryptophan	Amino Acid	Tryptophan Metabolism	33959	LC/MS Neg	100001254	2630	245.093	1218-34-4	700653	C03137	HMDB13713	100081	130071	132091	121854	102140	181733	179044	95421	149926	134018	153235	105762	178829	200865	143138	97492	107101	79259	79766	94393	366551	279116	178377	182096	191796	206665	166831	119072	336689	504397	332445	168059	230845	213745	322881	179273	154003
138	N-acetyltyrosine	Amino Acid	Tyrosine Metabolism	32390	LC/MS Neg	100001104	1680	222.077	537-55-3	68310		HMDB00866		79765		61509	154382	147370	67763	190657	86896	138829	295634	146284	126719	210855		71400					128138	312661	420447	297185	403170	261773	149084	308721		242250	227744	169337	386284	183842	379532		144291
319	N-acetylvaline	Amino Acid	Leucine, Isoleucine and Valine Metabolism	1591	LC/MS Neg	1084	1704	158.082	96-81-1	66789		HMDB11757	259590	60526	83998		83286	135929	130861	86951	44885	76899	191283	99950	102954	194352	88815	77012	48290		126268	83117	320101	330316	414744	214521	639118	344503	127728	152699	133187	837111	1679036	244798	242876	361962	234403	186833	184825
393	N-alpha-acetylornithine	Amino Acid	Urea cycle; Arginine and Proline Metabolism	32984	LC/MS Pos Early	100000285	2000	175.108	6205-08-09	439232	C00437	HMDB03357	4943388	4240146	1.67524e+06	3172592	5295853	1403058	3.72808e+06	2684555	2886992	1.89715e+06	6460222	3200769	1.84297e+06	3244318	2.02311e+06	2162579	2513539	2903297	1421499	1095785	7.99686e+06	4285345	9510205	8927259	15043528	3.65566e+06	3.47246e+06	2770762	2471551	7.8823e+06	451868	2500574	3648784	3912577	2461028	1523828	3.46176e+06
1719	N-arachidonoyltaurine	Lipid	Endocannabinoid	54748	LC/MS Neg	100005817	5481	410.237	119959-65-8				70674			332027	210329		103604		166546		45343		73881	82271	126006	97350		70198					212674	562903	194380	132765	212764		108515	210538			149168	126818	249954	108033
4128	naringenin	Xenobiotics	Food Component/Plant	44663	LC/MS Neg	100000920	3437	271.061	67604-48-2	932	C00509	HMDB02670	138504	25261	171213	164243	88917	326610	1235782	137726	142142	81209	39018	55455	133872	118569	307637	198850	94251	90162	174193	256797	842115	110791	213246	92504	89881	77243	211083	142428	531617	1.87102e+06	1167422	233557	60214	230140	1002704	509487	984545
4130	naringenin 7-glucuronide	Xenobiotics	Food Component/Plant	54924	LC/MS Neg	100010898	3144	447.093																																			1385553
3520	N-carbamoylaspartate	Nucleotide	Pyrimidine Metabolism, Orotate containing	1594	LC/MS Neg	1108	606.9	175.036	923-37-5	93072	C00438	HMDB00828	46215	52311				142671		33614	32240		46283			154060	103026	104653			147630	135421	133687	96930	92177	205841	42728	101686	96890	131447	28557	54817		100353	83601	44586	477446	202127	41897
392	N-delta-acetylornithine	Amino Acid	Urea cycle; Arginine and Proline Metabolism	43249	LC/MS Neg	100004523	858	173.093		9920500			686744	608494	332539	478960	597446	224879	362130	538754	445300	262427	1113970	522805	495404	491855	291172	257516	334609	741814	134613	138025	562560	653834	938780	582798	808370	501804	607893	701841	332634	293990		405900	311878	425993	280649	299884	409362
227	N-formylanthranilic acid	Amino Acid	Tryptophan Metabolism	43549	LC/MS Polar	100004561	900	164.035	3342-77-6	101399	C05653	HMDB04089	1227218	1145902	821416	982050	1.66058e+06	2552676	1928039	1602202	959823	1.76005e+06	2612035	1662729	1247800	1467560	905174	1.61938e+06	1763946	1823600	1521119	1485264	1620317	1969714	2541470	1847626	2502974	1958748	1.65665e+06	1707617	924483	1.94518e+06	319520	6041646	1267160	1.55933e+06	7.59044e+06	1851857	1551273
334	N-formylmethionine	Amino Acid	Methionine, Cysteine, SAM and Taurine Metabolism	2829	LC/MS Neg	194	1543.8	176.039	4289-98-9	439750	C03145	HMDB01015	1692130	840238	738944	771374	1002230	1489710	1145606	1441232	980154	1103013	1319960	1227587	1407831	1342855	1004781	877935	794553	901746	868089	810941	2100277	2693442	3138077	3373399	2193437	2734359	2899557	2119523	994397	2262220	4066658	1769148	1660418	1903420	5247863	1710383	1061956
191	N-formylphenylalanine	Amino Acid	Tyrosine Metabolism	48433	LC/MS Neg	100006056	2360	192.067	13200-85-6	759256			89005	63688	87894	88212	102710	136574	124416	107318	121693	79953	89510	84934	136895	111888	101338	109051	45649	52381	128212	124805	205012	225902	154050	124938	110217	131064	246246	136520	129805	224848	232890	121091	356355	127730	106562	273969	66933
4131	N-glycolylneuraminate	Xenobiotics	Food Component/Plant	37123	LC/MS Pos Early	100001491	636	326.108	1113-83-3	123802	C03410	HMDB00833	57312		76580	46254	39224	53016	36651					84975	65835		45622		47025							34848						68531	53234	66030	55012		248923	55993
4133	nicotianamine	Xenobiotics	Food Component/Plant	43026	LC/MS Pos Early	100004035	1800	304.15	34441-14-0	9882882	C05324		1218924		86422	193534		47377	132959		402516		144003	276940	520829	333588	392526	11399218			1082799	205973	6335955	454822	145174	524991	193673	138025	230078	192940	2126413	7236215	13806464	875225	418979	199879	1151736	5138780	180925
3611	nicotinamide	Cofactors and Vitamins	Nicotinate and Nicotinamide Metabolism	594	LC/MS Pos Early	432	1942	123.055	98-92-0	936	C00153	HMDB01406	428126	1021084	723507	783290	405548	2989484	1126148	380018	1223735	669992	595665	1.93562e+06	932410	628153	809155	928911	327435	920667	2379727	1573567	1582841	1084807	783716	931321	471725	1666053	783253	735854	1139145	1543120	300869	1651532	1005977	768391	2124759	3198265	363634
3622	nicotinamide N-oxide	Cofactors and Vitamins	Nicotinate and Nicotinamide Metabolism	39582	LC/MS Pos Early	100002763	877	139.05	1986-81-8	72661		HMDB02730						96471																										182590			131144
3614	nicotinamide riboside	Cofactors and Vitamins	Nicotinate and Nicotinamide Metabolism	33013	LC/MS Pos Early	100001310	2040	255.098	1341-23-7	439924	C03150	HMDB00855	998980	2669350	795658	1590625	1434058	275294	1529438	1124205	295814	460210	2355712	2162198	562158	320514	256490	114971	356816	1458219			137353	1475399	3059738	1623744	1310659	1190068	724505	1182789	179059	163110	712815	342807	353867	348684	655570	123300	280673
3608	nicotinate	Cofactors and Vitamins	Nicotinate and Nicotinamide Metabolism	1504	LC/MS Pos Early	567	1673	124.039	59-67-6	938	C00253	HMDB01488	157535344	172661264	87276232	130359440	155872304	106795280	102110016	155903744	65114336	78421432	222451840	143100032	108042144	113906224	76899608	60986820	55331632	87312096	51172416	47974964	84648696	237674224	246201056	190730976	163456768	190137376	151718080	273572640	61769140	87867432	28943638	91590912	120193912	126352152	145162864	59329916	108220720
3609	nicotinate ribonucleoside	Cofactors and Vitamins	Nicotinate and Nicotinamide Metabolism	33471	LC/MS Pos Early	100001316	1536	256.082	2625-49-2	161234	C05841	HMDB06809	12723146	11954355	9728107	12349577	25958352	11609291	11200753	4097539	4817034	12046285	37685960	2.02153e+06	6993161	7784532	10107874	4637674	17452730	19214444	5765751	6809537	4060713	29961104	4512096	10333958	26507768	4440289	5325404	10532738	2425469	1196991	1927775	5631454	4751412	15286783	18157686	11182764	23458084
1257	nisinate (24:6n3)	Lipid	Polyunsaturated Fatty Acid (n3 and n6)	57810	LC/MS Neg	100015785	5657	355.264	68378-49-4	11792612		HMDB02007		153817	132343	461527	393421		715858		102858	185524	189540	264381				226836	106836		144541				736508	517540	660502	491958	582885	85759		190430	371229	74596	886617	91564		258502
1725	N-linolenoyltaurine*	Lipid	Endocannabinoid	46224	LC/MS Neg	100005815	5412	384.221					69422						106772		116777				51869				68069	63505			86796			103140	110885		68218		196605	54206					102846		110705
1465	N-linoleoylglycine	Lipid	Fatty Acid Metabolism(Acyl Glycine)	32462	LC/MS Neg	1506	5510	336.254	2764-03-06	6433346			144782	70504				55176	71586	92647	52093									77816					51431	62804	222713		64081	39967	104751	204982	516175			64678
1724	N-linoleoyltaurine*	Lipid	Endocannabinoid	61826	LC/MS Neg	100005814	5505	386.237					750920	436564	386168	574338	159908	204733	1437139	387089	1054936	470547	270772	561472	696569	497556	505388	579344	817589	1095517	235904	224988	504410	127729	449938	1231527	1791788	445625	972570	328935	1051168	541147	207671	324578	461828	460612	972435	395522	522647
31	N-methylalanine	Amino Acid	Alanine and Aspartate Metabolism	37069	LC/MS Pos Early	100001823	1580	104.071	600-21-5	5288725	C02721	HMDB01906		9418995		1088433	769618	2421740	1355712	2301689	1.00696e+06	327685		2323226	1564946	1592077		879539			1010903	407655		6.64736e+06	3409508	1351621	1952977	2690300	2070236	3715438				1107013	995865	3155179	941509	1228453	2557732
56	N-methyl-GABA	Amino Acid	Glutamate Metabolism	39577	LC/MS Pos Early	100003152	2109	118.086	1119-48-8	70703	C15987		2.09017e+06	1527016			1647323	4129882	4508747	654706	2399055	655881	3225607	4454046	2588527	1633117	1.94546e+06	958817	2258683	2132308	2741320	2094229		2831349	3646966	955619	3163651	4731976	2596952		1785542	1239125	1579717	3351604	3768173	511826	12251730	1924279
402	N-methylproline	Amino Acid	Urea cycle; Arginine and Proline Metabolism	37431	LC/MS Pos Early	100001956	1335	130.086	475-11-6	557			33818096	25340044	22539010	19889716	29994654	29739642	28766764	30073870	25124622	23855232	37723592	24196002	24690210	28026792	26540136	24984338	22969720	24152940	23421428	28637132	27181430	39832116	32386072	32998556	40818732	26189536	41530616	39615192	23117340	19403046		28892974	25241952	41198424	28633680	25089828	22431956
404	N-monomethylarginine	Amino Acid	Urea cycle; Arginine and Proline Metabolism	43586	LC/MS Pos Early	100004488	2845	189.135	53308-83-1	132862	C03884	HMDB29416																					95462			170836			261362			1347976	1657472		214149
2480	N-oleoyl-sphingosine (d18:1/18:1)*	Lipid	Ceramides	19385	LC/MS Pos Late	100000631	2848	564.535	5966-28-9	5283563		HMDB04948	3673759	5824327	5820333	8047033	26098020	1773906	3543159	2098464	3.52606e+06	2243865	3116889	3506654	2420208	2259239	9025376	326297	10405832	10278217	4350159	1272698	1071251	2987319	4779379	5121124	3759344	1664417	5338615	1490174	2214259	9686940	21083384	3099153	1667487	2967730	1043511	490599	1815881
1720	N-oleoyltaurine	Lipid	Endocannabinoid	39732	LC/MS Neg	100003119	5610	388.253	52514-04-2	6437033			674149	1144923	788224	1297250	1456945	255420	2216323	298692	642015	651465	946129	1.7021e+06	504313	1.00902e+06	1543382	357382	1.70349e+06	2458223	232949	171802		114954	2723879	1608168	3654140	825723	978909	525951	185587			239616	507021	329323	1199848	103482	257101
1225	nonadecanoate (19:0)	Lipid	Long Chain Fatty Acid	1356	LC/MS Neg	892	6068	297.28	646-30-0	12591	C16535	HMDB00772	5180847	11633783	12343141	14071255	12271714	9591798	18898860	3.69698e+06	12676404	10358417	6379557	14967470	4433011	7.18802e+06	16266915	7.44154e+06	8025867	14161231	7062167	5022975	1471920	3.69663e+06	17012592	11462644	9924725	9886218	8434500	5896559	10198569	1907528	2406133	8300006	8743465	7.02623e+06	9440937	2944024	2072488
2485	N-palmitoyl-sphingadienine (d18:2/16:0)*	Lipid	Ceramides	57416	LC/MS Pos Late	100015609	2490	536.504					418893	577838	156138	577882	1133967	406312	497156	309307	216716	216676	399983	453288		263395	444016	290293	453706	440170	554459		471462	431701	724732	2041035	795224	425798	864360	237757	293005	3249756	3779490	243062	782371	353157	169707	269813	286527
2468	N-palmitoyl-sphinganine (d18:0/16:0)	Lipid	Dihydroceramides	52604	LC/MS Pos Late	100009028	3090	540.535	5966-29-0	5283572		HMDB11760	9747131	11264894	7535728	13350018	12626319	13286625	13983002	11121370	8451609	8914295	11281690	14173604	10094201	7071350	9671436	8312002	8.20024e+06	7003951	9438081	3628229	12923761	15387066	33073952	45107896	20473772	16073882	25414560	7561538	11376386	58841756	69016448	14592435	27525854	14241414	9695293	9645914	10212057
2476	N-palmitoyl-sphingosine (d18:1/16:0)	Lipid	Ceramides	44877	LC/MS Pos Late	1518	2893	538.519	24696-26-2	5283564		HMDB04949	25561628	24415972	21040710	33361100	38109488	29908052	36938728	25678496	22426108	23514712	24042090	27485668	32195236	20571138	27023308	23961984	20321992	16945380	27167112	11664988	36739596	40548456	61836368	113012008	46249672	38454944	67892352	20708138	29936986	157238672	169935168	29540494	63980372	42214656	26834928	22722264	25950236
2469	N-stearoyl-sphinganine (d18:0/18:0)*	Lipid	Dihydroceramides	1759	LC/MS Pos Late	922	3526	568.566	2304-80-5	5283573			1432304	2863330	3980681	3.91847e+06	5364455	2450778	1694481	1865749	1819257	1479296	1841816	3189606	865567	2429589	4129617	628854	2391397	2104664	1867017	803510	1296101	1176068	3945242	4992129	1832959	2691615	3031228	539622	1179102	2674638	4.02403e+06	2297159	1963384	1826840	1550960	427797	652437
2479	N-stearoyl-sphingosine (d18:1/18:0)*	Lipid	Ceramides	54979	LC/MS Pos Late	1547	3392	566.551	104404-17-3	5283565		HMDB04950	1257568	2806346	3886418	4239241	9529063	1548270	1576940	1179826	2563522	1160105	1931452	2342325	1754701	1878360	4408932	621058	2493219	2636037	2120499	962744	1133057	1621186	3115059	4662235	1887659	1752472	2902711	689995	1724541	7188179	12496633	2129154	1565959	1690936	1431605	540134	879312
1721	N-stearoyltaurine	Lipid	Endocannabinoid	39730	LC/MS Neg	100003240	5782	390.268	63155-80-6	168274			95993	344848	454724	374221	443653		340358	62766	159777	78390	209973	362713	86953	122647	343471	81708	199575	225617	58312				634026	430347	737859	235950	323080	141190	48917			45547	169833	54670	300377
2483	N-tetracosadienoyl-sphingosine (d18:1/24:2)*	Lipid	Ceramides	57441	LC/MS Pos Late	100015702	3858	646.613							252501	287615	1291351	380452					280449	436047	371982	230999	621138			427983	425990					1839203		211982	753682		368880	4457223	2304676	327949	242070
1316	OAHSA (18:1/OH-18:0)	Lipid	Fatty Acid Hydroxyl Fatty Acid	57389	LC/MS Pos Late	100015654	3384	582.546					4247256	4452485	1108407	467861	1791476	673781	4427578	2095860	1062171	1093781	1263602	3916745	629825	1001010	1018956	458671	2463211	4235547		524388	793260	4398714	2369834	3439074	6027059	1155414	1313876	1618055	832276	1582341	5979206	680260		1280279			1321271
1374	octadecadienedioate (C18:2-DC)*	Lipid	Fatty Acid, Dicarboxylate	61860	LC/MS Neg	100019982	4676	309.207					138898		177307	295443	181416	181344	241928	160777	139442	298701	193320	159491	338719	270600	106460		192931		101343	183334	220267	354927	512389	348676	181653	558531	438339	290809	1971609	257436	79360	268942	482711	256087	314736	510174	293145
1372	octadecanedioate (C18-DC)	Lipid	Fatty Acid, Dicarboxylate	36754	LC/MS Neg	100001615	5043	313.238	871-70-5	70095		HMDB00782	917449	920426	297886	525614	388768	487298	862734	861271	446023	709040	1032981	788381	826912	370812	333070	448361	333696	672471	194346	187775	396517	1140981	1.02626e+06	991066	874490	1017568	1.02965e+06	1004530	302970	363212	254798	431757	524317	782026	454409	257863	597296
1505	octadecanedioylcarnitine (C18-DC)*	Lipid	Fatty Acid Metabolism(Acyl Carnitine)	61867	LC/MS Pos Late	100005998	1227	458.348	123233-50-1							192782		564823	423711			139394					332536	554907	279716				453799						511394	92636	103584	328557	154347				310163	1226776	364696
1373	octadecenedioate (C18:1-DC)*	Lipid	Fatty Acid, Dicarboxylate	61861	LC/MS Neg	100019978	4875	311.223					5006963	2478786	1158115	1510360	968015	3529342	3523076	7923332	1939433	3.86696e+06	5145949	4754685	6754447	3773354	1768255	2274351	2336449	2463424	2447666	1012493	3210762	8.30173e+06	13658796	5846288	6729514	10308619	6841724	11186391	3668590	2279282	2465620	5631635	6312962	3242016	4656310	3151262	6865627
1506	octadecenedioylcarnitine (C18:1-DC)*	Lipid	Fatty Acid Metabolism(Acyl Carnitine)	61865	LC/MS Pos Late	100005996	1180	456.332	251981-06-3				196353		203942	720450		3804886	2841703	123288	366365	679034	276520	211498	228777	278181	2.01518e+06	5118581	924566	533396	611910	519608	3.20579e+06	320912	160156	173797	142634	241439	2028090	348594	427768	2538881	1360354	337406	285854	295909	1237121	15369720	2198302
1218	oleate/vaccenate (18:1)	Lipid	Long Chain Fatty Acid	52285	LC/MS Neg	100008930	5655	281.249					2796970496	3602722048	3121120256	3352470016	3332020224	4123621120	6672463360	1758816384	2761608192	4811988992	2177303296	3654062592	1525808896	3356206848	4438296064	3168368384	3698087424	5550037504	2645565440	2739079936	617700928	1147777536	3431319808	2616957440	4576625152	2636565760	3246817536	1854625152	3149091584	472362080	960802176	2597452800	2764182272	2279635456	2186516480	1956892288	937698304
1708	oleoyl ethanolamide	Lipid	Endocannabinoid	38102	LC/MS Pos Late	1137	1661	326.305	11-58-0;111-58-0	5283454		HMDB02088	11733999	8153784	13679427	9535658	10246484	8586449	13661141	8891063	7.36341e+06	8996775	8099710	11559502	17304608	11110932	28346056	5503162	15516881	11503708	7422917	8.27846e+06	21239956	10779242	16911656	23500198	9384854	8243530	12200368	8.02579e+06	10113882	16737598	22860668	11690058	12926750	19533976	23897314	6659054	19359064
2433	oleoyl-arachidonoyl-glycerol (18:1/20:4) [2]*	Lipid	Diacylglycerol	54961	LC/MS Pos Late	100010937	2990	660.556				HMDB07228	298874	331617		451411	1395085		416845	323683			434857												905697	2227934	537670		533360			2212548	2433282			281328
1494	oleoylcarnitine (C18:1)	Lipid	Fatty Acid Metabolism(Acyl Carnitine)	35160	LC/MS Pos Late	100001501	1423	426.358	38677-66-6	6441392		HMDB05065	1617293	1.30501e+06	1.32255e+06	2.51782e+06	4721212	2.65679e+06	3.81168e+06	934007	1174539	1370747	887030	1036210	1230476	1.23381e+06	3.26389e+06	1480706	5944201	2.19764e+06	1.571e+06	653846	823095	696618	1.61092e+06	2815204	1.11657e+06	1533565	2.55332e+06	786282	1.04738e+06	3198877	7.65942e+06	1.1161e+06	1.8594e+06	1.30326e+06	1.76186e+06	1.64803e+06	3.13664e+06
1541	oleoylcholine	Lipid	Fatty Acid Metabolism (Acyl Choline)	53260	LC/MS Pos Late	100009331	1449	368.352							132513			175930	269793					93640			207894				147293	211341	301734	167166		201414			255728	155267	243632	381490	612030
2422	oleoyl-linolenoyl-glycerol (18:1/18:3) [2]*	Lipid	Diacylglycerol	54970	LC/MS Pos Late	100010944	2819	634.541				HMDB07220	84728608	93632464	46436808	49893344	56506856	34161236	63240148	81349688	20729572	41668516	55917188	33222810	14772924	13904106	23795584	84756472	20523406	26224804	8029814	80667768	82848088	72820968	33353386	62375948	28848420	63062260	35976904	59888896	32422136	36137720	22483530	13811623	9878429	34865688	17060670	31036392	58043672
2419	oleoyl-linoleoyl-glycerol (18:1/18:2) [1]	Lipid	Diacylglycerol	46798	LC/MS Pos Late	100002989	3115	636.556	106292-55-1			HMDB07219	148348832	127417112	78947784	62941868	88591168	62478136	101774784	131719536	38082508	67655008	72719888	55295952	18169364	23310088	56366720	123471912	44132464	64741316	16049991	142618336	139517904	96422800	47641424	126236272	41754592	76121152	50394212	68243448	60726136	55304680	25359208	21191028	20676424	59277784	34274492	60290168	71992048
2420	oleoyl-linoleoyl-glycerol (18:1/18:2) [2]	Lipid	Diacylglycerol	46799	LC/MS Pos Late	100002990	3223	636.556	104346-53-4			HMDB07219	424030400	537767744	280412480	293103936	390748256	243651024	363247200	494192896	152221888	263284272	359392672	244441648	97660096	90093688	183578688	433848896	139926960	211228736	45618192	428144992	407030528	391142080	274095712	443075136	215762208	391611840	245307296	375441440	212862816	277602016	150965024	101575048	64497360	217128176	129752216	198427440	333833312
2416	oleoyl-oleoyl-glycerol (18:1/18:1) [1]*	Lipid	Diacylglycerol	54945	LC/MS Pos Late	100010918	3571	638.572				HMDB07218	32829240	32905828	17688704	13896797	20709920	19048932	23276836	29753040	8973416	15420855	20253756	13981264	4.77018e+06	6097680	12351098	27055180	8449225	13693558	3674599	33120442	28280760	28915394	14077507	30549580	10998358	21515780	13398551	19718504	15440427	13497474	5848212	4210308	6.29994e+06	13334241	9608392	13406092	20146136
2417	oleoyl-oleoyl-glycerol (18:1/18:1) [2]*	Lipid	Diacylglycerol	54946	LC/MS Pos Late	100010919	3695	638.572				HMDB07218	63937728	99778496	57104880	49053228	64224584	45618832	60073864	91402704	26914062	47419592	66341832	46121712	13398559	12943613	32013194	74949232	20591130	32819606	5872566	72407440	68431992	66696288	54459088	76040992	34375300	85716600	38594052	66408984	39935488	48873532	25573076	17692992	11666117	36244444	23058116	31137550	59737824
181	O-methyltyrosine	Amino Acid	Tyrosine Metabolism	37451	LC/MS Pos Early	100002078	2790	196.097	1080-06-4	76957		HMDB14903		138754	263093		127907	204254		159008	200878	97996	178263	219451		134881	199218	109923	168893	204129		88448	109016	270879	353416	149644	233079	391406	165411	230952	248810	179536		250061	115555	120958	264609		101757
375	ornithine	Amino Acid	Urea cycle; Arginine and Proline Metabolism	1493	LC/MS Pos Early	444	2800	133.097	3184-13-2	6262	C00077	HMDB03374	20135624	11151113	11281214	11837420	7622853	16654819	18204276	14905719	20391124	16578590	20290736	21446978	14765587	15541104	12279953	17048216	11505275	15256978	11736093	16686777	59367156	22926266	42540232	46137536	63876612	25482424	26293776	13717484	62276276	122126792	5677351	35467816	26015696	23309192	18332182	39550540	16052841
3522	orotate	Nucleotide	Pyrimidine Metabolism, Orotate containing	1505	LC/MS Polar	445	1638.1	155.01	50887-69-9	967	C00295	HMDB00226	9428349	19456864	4.03467e+06	7111229	12223959	3.97909e+06	5233607	13064017	7033101	2860727	11096461	13174460	8176144	24877216	9667674	7191198	3123484	3474668	4718822	6358371	37113020	21027878	35385088	71427768	35352776	17958694	16494767	14103956	6687444	24758088	28087024	23755528	6340742	5528289	60441564	11515101	11938610
3524	orotidine	Nucleotide	Pyrimidine Metabolism, Orotate containing	35172	LC/MS Polar	100001416	2250	287.052	314-50-1	92751		HMDB00788													454227																		3794676	326094	486846		2846125
4819	O-sulfo-L-tyrosine	Xenobiotics	Chemical	45413	LC/MS Neg	100005384	990	260.023		514186						34836	53511	87644		28408	37913		27421	40496		25337				23103					89399	30657	56078	20377	44464	16241		167789	608065	120967		19901	377453	22984
3654	oxalate (ethanedioate)	Cofactors and Vitamins	Ascorbate and Aldarate Metabolism	20694	LC/MS Neg	100000841	603	88.988	144-62-7	971	C00209	HMDB02329	2852424	3756983	3088737	3938264	3665490	4591192	3695145	3562437	3610252	4106680	4567193	4686062	4971871	3571261	5293638	4228929	4398445	4446422	4379361	6385577	3147685	3777544	3339335	3790201	3934750	4.17818e+06	3572848	4629368	3017696	3232698	5685331	4460773	4273223	3638330	3958934	4450433	2977743
1210	palmitate (16:0)	Lipid	Long Chain Fatty Acid	1336	LC/MS Neg	424	5618	255.233	57-10-3	985	C00249	HMDB00220	2090848768	2835854336	2893137920	2605794048	2115069184	3307358976	4706045952	1310228864	2673943040	3757434880	1599573632	3229813248	983033152	2399653120	4080024576	2896970752	2397068544	3905346048	2338210304	2473748480	793921600	896986496	2295993856	2048218496	2978850816	2217583360	2485572864	1579543424	3009540864	519106016	821559744	2359771392	2271898112	2013121920	2089769728	1371009536	822554240
1211	palmitoleate (16:1n7)	Lipid	Long Chain Fatty Acid	33447	LC/MS Neg	452	5475	253.217	373-49-9	445638	C08362	HMDB03229	60671632	70929496	40112832	49742208	44565964	56059876	84136800	45988700	43025160	64560212	42032480	46813416	36554516	48545172	49829996	51845000	49653456	59120012	45140856	43818988	43542624	49914192	47299400	65638528	65021636	49489956	62745444	43216208	48282860	41413324	41416796	51622288	56895072	48645084	48062172	43060916	36987608
1489	palmitoleoylcarnitine (C16:1)*	Lipid	Fatty Acid Metabolism(Acyl Carnitine)	53223	LC/MS Pos Late	100009406	1357	398.326		71464547			1136452	408843	1079166	1706758	1207049	2213880	2317402	477528	1075387	1309252	848598	683567	968496	800684	1957080	1917237	2555101	1.39103e+06	1004207	965435	1075686		719694	1181311	467511	501281	1317662	587882	703704	2091056	4220866	854495	670811	1205164	1368252	1902156	1996584
2405	palmitoleoyl-linoleoyl-glycerol (16:1/18:2) [1]*	Lipid	Diacylglycerol	54967	LC/MS Pos Late	100010930	2664	608.525				HMDB07132	1265988	1276973	486896	467787	833976	669678	1036419	1320801	404372	649330	637141	505152			514360	1163932	203047	493328		1402298	1498113	1281215	548291	1442636	446351	852642	392428	841390	661707	635873	370138			775973	174747	574708	751777
2549	palmitoyl dihydrosphingomyelin (d18:0/16:0)*	Lipid	Dihydrosphingomyelins	52434	LC/MS Pos Late	100008954	2290	705.591		9939965			2472759	2722213	1.82047e+06	3266708	2870004	2627149	3244694	2299694	1.9199e+06	2.01976e+06	1891323	3081523	3950553	1.86158e+06	2142069	2139867	1522446	1544391	2.08632e+06	1063556	2470740	3603019	6134034	6114638	3938563	3312509	4918217	1628090	2223508	14580494	14211209	2628500	5579453	3648417	1.87098e+06	1.77578e+06	1.77156e+06
1711	palmitoyl ethanolamide	Lipid	Endocannabinoid	38165	LC/MS Pos Late	1489	1643	300.29	544-31-0	4671	C16512	HMDB02100	10684286	10285950	15702250	11353277	11269264	11185718	17136392	8707063	9941551	9717835	8627195	11082199	15509740	11392063	28465430	8548724	12131060	12209597	10976544	10087810	15526397	10223019	18000516	17581406	10297035	9111227	11165291	9351802	9773075	15489382	13158351	11675099	19392984	21357180	18042260	9545438	12293661
2553	palmitoyl sphingomyelin (d18:1/16:0)	Lipid	Sphingomyelins	37506	LC/MS Pos Late	100002107	2168	703.575	6254-89-3	9939941			6591874	5318600	5215578	8690682	8994194	6695047	7130280	5431112	6120767	4753850	4701333	7.54692e+06	10709053	5075243	6842754	5214580	3950964	4.04344e+06	5204412	2962629	6644406	8592175	12050531	12727971	8639480	6726966	13166859	4781172	5600457	32004276	34466928	5628536	11077577	8852580	4995071	4355432	4438228
1488	palmitoylcarnitine (C16)	Lipid	Fatty Acid Metabolism(Acyl Carnitine)	44681	LC/MS Pos Late	100000776	1425	400.342	6865-14-1	461	C02990	HMDB00222	2786961	2049470	2175690	4051683	2996883	3545221	3.81942e+06	2.01864e+06	2386468	2114446	2115976	2222223	1985753	2287824	3441043	2399441	4620243	2365968	3114179	1803043	1860082	1468813	1863355	2771584	1.47531e+06	2453520	2797375	1685459	1830971	5133781	14939889	2660412	2689209	2152320	2932191	3511368	3.78547e+06
1540	palmitoylcholine	Lipid	Fatty Acid Metabolism (Acyl Choline)	52944	LC/MS Pos Late	100009233	1482	342.337		151731				97573				181208	227597		147105	181388	79062	140854	158695		156612	180879	125847	76747	122925	145346	314518	210490	170511	162966	165074		293826	219587	325805	432633	881872			196453		178489	193280
2402	palmitoyl-linolenoyl-glycerol (16:0/18:3) [2]*	Lipid	Diacylglycerol	54965	LC/MS Pos Late	100010939	2834	608.525				HMDB07105	25704248	28441426	16807612	17501732	20179696	14031326	23991172	30790958	7.01923e+06	15032867	20049860	10798023	4157844	3332954	9718453	30509644	4895877	6.67374e+06	3146000	31251096	26848696	24392968	13003699	26942630	8783122	24958586	15155708	22460648	11303275	15678275	9087643	4866159	3129140	11721391	7670133	13809547	22399760
2400	palmitoyl-linoleoyl-glycerol (16:0/18:2) [1]*	Lipid	Diacylglycerol	52633	LC/MS Pos Late	100009052	3080	610.541		9543695		HMDB07103	78574464	64010024	45132316	39758888	50975480	40323248	63852224	76583776	21054008	41679688	39725336	30472432	9174732	10560738	33629532	82841696	18949618	27056676	12127940	95037000	82703920	53154716	28582780	81993376	21438532	47211152	32695626	40460704	37402956	36960344	17506420	12743347	12934780	35273680	24442720	45045504	46804740
2401	palmitoyl-linoleoyl-glycerol (16:0/18:2) [2]*	Lipid	Diacylglycerol	52634	LC/MS Pos Late	100009055	3197	610.541				HMDB07103	220399232	255678960	155485696	178707488	211496144	154069936	220121232	276259424	80209352	156221168	190671632	131957200	48737196	40556220	104036192	282493184	56223032	83835344	31761888	271366304	237331312	217257072	150948016	280162816	100000608	233174304	154236592	218583168	127760560	173805360	101957800	58906560	37774032	120241640	87708576	138814752	210862544
2398	palmitoyl-oleoyl-glycerol (16:0/18:1) [1]*	Lipid	Diacylglycerol	54943	LC/MS Pos Late	100010916	3562	612.556			C13861	HMDB07102	24600198	23121668	11865320	11133151	17362888	14770642	17246620	22322560	6436582	11617882	13837674	8617761	3126993	3550388	8325276	21192360	4847328	8434363	2713016	25609342	21758214	22004314	11805337	26589552	8523204	15590812	10313623	15541465	11178753	9859230	3947579	4601135	5435211	10030972	8308017	11292070	14319811
2399	palmitoyl-oleoyl-glycerol (16:0/18:1) [2]*	Lipid	Diacylglycerol	54942	LC/MS Pos Late	100010917	3695	612.556			C13861	HMDB07102	66755272	89815312	51558536	54478112	70942016	51781336	61567964	83861360	25920702	48148352	60525232	41026880	14637263	12174233	32529524	78024672	16144219	26683774	7305303	78344608	69615664	73998336	57693868	95706024	37851168	80388032	43601712	65510740	39117088	48001844	26314420	21564082	13820826	37403384	30022808	35998216	58023156
3645	pantetheine	Cofactors and Vitamins	Pantothenate and CoA Metabolism	57555	LC/MS Pos Early	100001495	2056	279.137	496-65-1	439322	C00831		1135752	4131279	812831	1089717	2199663	323486	636788	667050	277049	232321	2689447	1267771	273682	476238	307332	162218	416637	816459	112471		69132	1087010	3552588	589433	2566111	1010035	297514	1265471	102377	85925	34404	299031	233909	212506	629520	80956	272414
3639	pantethine	Cofactors and Vitamins	Pantothenate and CoA Metabolism	39791	LC/MS Neg	100002991	3590	553.237	16816-67-4	452306	C12661	HMDB03828	573427	1301872	267604	1319154	1938387	689815	598167	669697	546092	381193	1535775	461461	450067	641129	274169	453972	536031	331101	186337	227979	387567	698431	636492	1113240	467877	189751	379291	499515	133753	148655		568365	965035	504384	888923	424951	131714
3638	pantothenate	Cofactors and Vitamins	Pantothenate and CoA Metabolism	1508	LC/MS Pos Early	1024	1667	220.118	137-08-6	6613	C00864	HMDB00210	22735864	25051644	15926542	31498380	34807316	16867354	30897854	41936728	15496568	11050643	51321592	34281224	12593491	12429346	16115817	14162258	22091620	31600852	14409558	12542975	8087158	32567706	72794448	34887160	61403656	24464240	33461100	43516928	9089475	26900548	11159492	18196778	12857773	11809047	23939310	13004273	15152122
3816	p-cresol sulfate	Xenobiotics	Benzoate Metabolism	36103	LC/MS Neg	100001315	2890	187.007	3233-57-7	4615423		HMDB11635											47438						57471	108676					31383							66860		51210			344443
1209	pentadecanoate (15:0)	Lipid	Long Chain Fatty Acid	1361	LC/MS Neg	980	5521	241.217	1002-84-2;10002-84-2	13849	C16537	HMDB00826	63102004	215853792	103025848	143591408	156769792	52011580	120316728	28539088	56597344	56887156	61238324	87247224	27356302	55313704	119500840	38729356	63316368	113568664	49278944	39072432	18327568	31938516	73622560	43264152	84590720	53949276	47574460	29274970	35159780	12669479	10818296	59101208	43816016	39193032	66603568	34203632	27206780
129	phenethylamine	Amino Acid	Phenylalanine Metabolism	12142	LC/MS Pos Early	1207	3065	122.096	64-04-0	1001	C05332	HMDB02017	2343567	10672259					336035	266987				491175					382768				380024	1627636	3530965	553623	1270113					399512	435454	205212
155	phenol glucuronide	Amino Acid	Tyrosine Metabolism	52747	LC/MS Neg	100006679	1800	269.067	17685-05-1	87235		HMDB60014								55853		28081	43448				38249			38744										19090			60007	20584			714342
154	phenol sulfate	Amino Acid	Tyrosine Metabolism	32553	LC/MS Neg	100001510	2156	172.991	937-34-8	74426	C02180	HMDB60015	21212			51836	68698	190591		171198	82442	38121		113406	63331	130401	74485						86642	51177	595484	110891	195162	66043	73115	127560	74708	645313		1670078	262416	157754	23842482	121345	116203
130	phenylacetate	Amino Acid	Phenylalanine Metabolism	57745	LC/MS Neg	100000011	2150	91.0554	103-82-2	999	C07086	HMDB00209	335600	680543	110627	142830	296019	133109	193672	709431	138874	307644	698066	553370	477681	308310	253861	339464	373332	355363	519855	314558	532562	824578	816405	720004	1156419	615825	963922	1173776	90983	443400		728391	1387065	777151	546938	507709	449331
929	phenylacetylglycine	Peptide	Acetylated Peptides	33945	LC/MS Neg	100001275	2375	192.067	500-98-1	68144	C05598	HMDB00821	84214			56904	77692	1202649			130946		34375	287901		110611	90974	67548	29540		75357	24430	69536			24532	53906	35281	62311	26841	59448	373852	48554	2595650		160339	22360660	318727
120	phenylalanine	Amino Acid	Phenylalanine Metabolism	64	LC/MS Pos Early	460	2878	166.086	63-91-2	6140	C00079	HMDB00159	477583136	455632832	380137024	439211808	456209824	481584096	430763072	487124032	442414080	389291072	491883904	583723840	432065120	380430880	481569920	477828064	384810208	495385664	423448256	418831968	543759872	745564672	751356736	732459904	688938560	593231360	751552000	608458432	489816128	796753280	820520448	604314176	543770048	531641088	656092288	511088160	477988320
733	phenylalanylalanine	Peptide	Dipeptide	41374	LC/MS Pos Early	100003589	2909	237.123	3918-87-4	5488196			523027	1167642	227955		62074	821620	218181	1176394	208820	177579	1586633	683361	77590	156999	205697	153315	129484	226475	269798	215557	634884	2188865	4903027	701006	1998199	2256387	520005	5465654	623360	340456	384837	300911	471209	377819	634166	130150	623465
737	phenylalanylglycine	Peptide	Dipeptide	41370	LC/MS Pos Early	100003588	2898	223.108	721-90-4	98207		HMDB28995	1769898	3182049	549806	451579	563292	1760215	1172449	2144799	499480	796945	4425119	2221201	640582	743468	359978	1010180	740287	492277	1200801	1227337	1033897	4866033	6568121	3112884	4451185	3171019	2132079	4200573	872363	721103	994830	864752	1333588	1.53213e+06	1624736	716455	2357387
126	phenyllactate (PLA)	Amino Acid	Phenylalanine Metabolism	22130	LC/MS Neg	100000774	2208	165.056	828-01-3	3848	C05607	HMDB00779	1484974	435487	1719055	1.8085e+06	955807	5814195	4946306	1771505	2653451	7476762	1898693	1137095	2631731	2968705	1516302	3062456	2825366	2919009	2212496	2734418	12329906	2631357	912579	6.49434e+06	897474	732790	7010683	1.03277e+06	8581915	23578240	54454148	3634275	2527172	3.56525e+06	4893457	3275585	2289915
125	phenylpyruvate	Amino Acid	Phenylalanine Metabolism	566	LC/MS Neg	241	2515	163.04	156-06-9	997	C00166	HMDB00205	1444927	1028064	706126	996210	2081763	1730002	1398945	1973503	1046156	1013320	1870062	1035817	1.03528e+06	1.64355e+06	673558	948084	776602	529588	1230676	1015137	1795108	715142	1423339	1863148	1064340	953262	711038	1278189	816940	2028702	765603	1239942	1428752	1032545	1296442	851804	560512
4143	pheophorbide A	Xenobiotics	Food Component/Plant	35879	LC/MS Pos Late	100001689	1562	593.276	15664-29-6	5323510	C18021		941227	244697	696877	666909		1723640	549184	1083311	1393150	639862	588028	950369	885123	872485	978984	721021	322314	464240	1111209	887861	1479799	692059	550136	297674	413604	275060	384315	606398	2.08422e+06	1690434	1677271	737438	1044058	1176030	1358519	1295344	1630829
4144	pheophytin A	Xenobiotics	Food Component/Plant	61857	LC/MS Pos Late	100001827	3176	871.573	603-17-8		C05797		2358742	3059578	3397510	2716188	3369591	3155896	1816283	2509381	2717031	2753195	2214697	2888250	2506098	1946984	2187743	2262624	2396480	2753301	2049971	2880455	1495380	2245537	2223495	2144897	2244426	1509431	1861701	1821965	2961169	1.89279e+06	1245452	2216848	1738332	2267416	2023427	2186104	1742859
1177	phosphate	Energy	Oxidative Phosphorylation	42109	LC/MS Pos Early	461	576	98.9842	7664-38-2	1061	C00009	HMDB01429	8521234	13315840	6794450	14011085	20193932	2837533	10165459	5114275	5403309	5.56936e+06	11943331	11828140	3870721	7571776	10687033	8874432	8000131	6415291	2954876	7475801	3525441	5.9043e+06	7683372	9989944	8090499	5588074	4459730	6869914	1533081	1956990	4035613	3299623	882299	5504918	7260516	1188018	3450389
1773	choline phosphate	Lipid	Phospholipid Metabolism	34396	LC/MS Pos Early	267	700	184.073	72556-74-2	1014	C00588	HMDB01565	17866534	6059430	9542230	7582133	1.91251e+06	23212080	7160064	14318482	6755658	11875734	1283967	1402165	9185478	10196759	5923152	15387666	5550708	7.87986e+06	8942915	15336697	6739403	11384814	13877183	9681506	7.88106e+06	12940529	14366338	7874964	11627069	10095724	2708385	11439309	7577332	14980360	2816695	2926369	13747080
2465	phytosphingosine	Lipid	Sphingolipid Synthesis	1510	LC/MS Pos Late	469	1367	318.3	554-62-1	122121	C12144	HMDB04610	28106964	27664658	56430708	52316892	114889320	20598468	19565894	25839012	41212640	15518300	15921802	43731352	25250824	22985444	39635612	11289939	33563600	25921844	16149918	10970930	19175374	25524816	30083158	25843582	26971146	21353768	27827386	16469741	33067680	57857584	253227392	33531788	15398506	21286748	25835386	14130709	20436668
233	picolinate	Amino Acid	Tryptophan Metabolism	1512	LC/MS Pos Early	1022	910	124.039	98-98-6	1018	C10164	HMDB02243	137884		137594	349571	239563	381806	203036	206725	176879	138092	240521	234882	330206	314734	179563	239482		278787	262355	332636	394449	620432	718134	359789	305673	522310	324676	547636	262489	403675		581049	573177	372685	965459	588816	332311
1355	pimelate (C7-DC)	Lipid	Fatty Acid, Dicarboxylate	15704	LC/MS Polar	100000101	2745	159.066	111-16-0	385	C02656	HMDB00857		267437	327008			525904	326695	442473		289590	383514	531706	479800			350908	234314		430675		383926	636695	396168	331213	360492	342546	1087131	752612	236846	972721		620485	413682	339627	1.92207e+06	485815	402977
1745	pinitol	Lipid	Inositol Metabolism	37086	LC/MS Polar	100001860	2039.6	239.077	10284-63-6	164619	C03844	HMDB34219													166978	205821		359188	75266			198883										84810176	123943160
4153	pinosylvin monomethylether	Xenobiotics	Food Component/Plant	40088	LC/MS Neg	100003236	5306	225.092	35302-70-6	5281719	C10276																								49302							678477		61990			546976
113	pipecolate	Amino Acid	Lysine Metabolism	1444	LC/MS Pos Early	1025	2200	130.086	4043-87-2	849	C00408	HMDB00070	3342943	7498068	1022701	2115367	1985503	5718394	5387600	4325546	1.84874e+06	2606957	6120498	6389616	2500300	2713620	1862154	2348011	2534574	2026272	1984086	2.03528e+06	3216022	7242667	7.698e+06	5769445	5297044	10463191	6562549	7013292	2737388	4699425	1461552	5029694	4399732	4341023	16474217	2914919	4040148
2675	pregnenediol disulfate (C21H34O8S2)*	Lipid	Pregnenolone Steroids	32562	LC/MS Neg	100001993	3868	238.077					254127			235148		47678	95110			38946	186518				23420	101464		202781	133066	98743	50085						87601		127190	34341	63661					173007	39227
383	proline	Amino Acid	Urea cycle; Arginine and Proline Metabolism	1898	LC/MS Pos Early	480	1603	116.071	147-85-3	145742	C00148	HMDB00162	335187232	278417920	204066400	305162016	340442048	242616304	288148832	176060800	226076272	203408336	148755616	285326048	264003584	244953712	298808160	277273248	193214256	291070240	198221056	256336112	338342784	403729600	268116880	319928832	302391328	185773232	418338528	234156864	233946784	568789696	859564800	306617440	249332448	320190592	375315392	338178752	180440288
756	prolylglycine	Peptide	Dipeptide	40703	LC/MS Pos Early	100003674	2136	173.092	2578-57-6	6426709		HMDB11178	310489	644011	1838247	770750	927136	1364272	219702	596047	1851187	769565	243728	372375	1145961	845536	2561725	1231277	874950	508604	1.01133e+06	1145689	1142498	760709	647210	698391	912819	220179	162145	916446	1259580	573946	8667873	1224703	950587	655056	2347456	2353682	831422
1440	propionylcarnitine (C3)	Lipid	Fatty Acid Metabolism (also BCAA Metabolism)	32452	LC/MS Pos Early	100001162	2590	218.139	17298-37-2	107738	C03017	HMDB00824																															2901969
3700	protoporphyrin IX	Cofactors and Vitamins	Hemoglobin and Porphyrin Metabolism	39321	LC/MS Pos Late	100000292	1417	563.265	553-12-8;50865-10-5	4971	C02191	HMDB00241	5701999	19374704	3931657	18156216	14635541	3983644	6351159	4542703	6197838	4036184	13647961	6358840	2329884	7031287	7437288	5984132	6840958	3998955	4339537	6824357	2539428	10476247	8650529	12310564	7249743	4540783	3047825	7646989	2032607	2294597	4420747	2814929	3790528	4048034	6535010	4069996	2010093
3536	pseudouridine	Nucleotide	Pyrimidine Metabolism, Uracil containing	33442	LC/MS Neg	821	1100	243.062	1445-07-4	15047	C02067	HMDB00767	4342353	5660095	1579130	3.4711e+06	5377869	1820021	3.67615e+06	3.48542e+06	1549351	1644858	4632614	2675038	1504140	2120974	1411468	1077469	2381422	2499118	1049698	972660	1106507	4719123	5069392	6626792	4450416	3567280	2300064	2228017	663325	671865	691390	1.87549e+06	1136927	1288835	7164170	1.72557e+06	1555252
3690	pterin	Cofactors and Vitamins	Pterin Metabolism	43023	LC/MS Neg	100004216	1370	162.042	22363-60-4	73000	C00715	HMDB00802	50089	198181	31721	104037	94688	27021	176655	249218	36091	24469	312352	98848	66268	85300	28475	79813	57689	10760			29736	149198	390493	289025	238376	289891	139392	164321	39922			38627	56157	124148	148690	36914	213834
418	putrescine	Amino Acid	Polyamine Metabolism	1408	LC/MS Pos Early	49	3027	89.1073	110-60-1	1045	C00134	HMDB01414																								148395						1096708	920413
3741	pyridoxal	Cofactors and Vitamins	Vitamin B6 Metabolism	1651	LC/MS Pos Early	491	2343	168.066	65-22-5	1050	C00250	HMDB01545	5399526	4220569	6842874	5723405	5.88173e+06	7743667	6274145	6721402	5549126	3360096	5457456	6993215	5826627	5109519	5440095	3654213	6780095	5425833	6189649	3541847	3858354	6.7541e+06	12004145	5143012	8319275	7405167	7897334	7786245	3734731	4103822	1458070	6.99843e+06	5791945	5425229	10584763	7253528	6157440
3738	pyridoxamine	Cofactors and Vitamins	Vitamin B6 Metabolism	2150	LC/MS Pos Early	568	2975	169.097	58052-48-5	1052	C00534	HMDB01431	9187056	19751298	6.82348e+06	12492634	14412219	6.49601e+06	8776930	10261394	4564063	3.58183e+06	15984632	16047719	5637150	5762716	3.91683e+06	3143345	6.40902e+06	8274604	4804891	3165153	4250202	15110154	24018780	13919673	23607352	9843637	9653592	10238780	3.41822e+06	7619931	5636784	6.6547e+06	10823970	5464327	11666318	5668579	5026984
3742	pyridoxate	Cofactors and Vitamins	Vitamin B6 Metabolism	31555	LC/MS Neg	100001121	2185	182.046	82-82-6	6723	C00847	HMDB00017	10857209	7240286	15261322	10445752	20115348	21616540	16694510	17775414	16114614	15190534	11133120	13250996	20238430	20937930	11721137	13353566	12140665	11728758	19416668	15226303	16684133	16082602	23182948	13127279	18066308	15185499	27833916	17548104	12412736	15307924	5441875	20348038	23070090	17490564	18277404	29728288	11431199
3736	pyridoxine (Vitamin B6)	Cofactors and Vitamins	Vitamin B6 Metabolism	608	LC/MS Pos Early	936	2442	170.081	58-56-0	1054	C00314	HMDB02075	3197566	807709	2214846	1035330	749530	4236493	2686954	3685537	2686735	3.19897e+06	3658303	2987192	5135128	4086228	2323011	6714591	2468132	1341083	6424584	7291590	7033123	5584364	3514457	4913058	5324850	2158124	6368681	5964478	4698891	7174439	1596519	5282461	5969012	5955034	5640440	6.99897e+06	2767462
51	pyroglutamine*	Amino Acid	Glutamate Metabolism	46225	LC/MS Pos Early	100001540	1900	129.066	2353-44-8	134508			413119	225363	287916	437642	173101	573364	424712	302829	410795	294198	502331	600907	351968	587957	457879	598691	399591	604597	402649	864573	544995	273664	567913	590120	427147	510028	295826	410229	447520	786942		1075945	341922	571540	6249541	500450	943994
4261	pyrraline	Xenobiotics	Food Component/Plant	48428	LC/MS Neg	100001767	2304	253.119	74509-14-1	122228		HMDB33143																					79364					25804			21480	93708	290275	26711				29141	24060
974	pyruvate	Carbohydrate	Glycolysis, Gluconeogenesis, and Pyruvate Metabolism	48990	LC/MS Polar	823	1083	87.0088	127-17-3	1060	C00022	HMDB00243	6264565	2466640	5569271	6365596	5.70256e+06	3785806	4654782	7325980	4518175	5679368	2254788	3480342	6073042	10578028	3.76181e+06	4515118	3.38966e+06	4264608	3780517	3451990	11976381	1998432	3.59713e+06	3025776	2316939	3542193	2828724	2385853	6414838	21275248	21332664	6083553	4435796	3350149	4376021	3.9237e+06	1430507
4183	quinate	Xenobiotics	Food Component/Plant	18335	LC/MS Polar	100000442	2432.9	191.056	77-95-2	6508	C00296	HMDB03072	1176054	2770706	1111364	1601236	2533910	1248763	1178276	1412048	861618	1055894	803561	832327	1298493	1882482	1142819	2141844	663311	847015	2012908	1.64889e+06	770821	1681571	1471002	2519131	1115935	860064	1453229	983727	730125	2595598	95311512	1081267	1581548	1.8257e+06	2556162	2647782	1005233
3607	quinolinate	Cofactors and Vitamins	Nicotinate and Nicotinamide Metabolism	1899	LC/MS Pos Early	182	845	168.029	89-00-9	1066	C03722	HMDB00232	379783	297453	1532052	973764	1714595	1147401	1081108	633015	821189	519171	347811	1550528	1160999	957044	501745	382797	719308	732271	945488	451525	259557	210369	2238277	635300	1051208	414524	978245	319614	249354	492774	78448	672156	802294	729792	870845	1060240	339888
1060	raffinose	Carbohydrate	Disaccharides and Oligosaccharides	586	LC/MS Neg	879	978	503.162	17629-30-0	10542	C00492	HMDB03213			78641			130461				300881	77737	74077	333691	129880	53916	2640816	659110	116516	417075	1301188				50399							2376158	103164		383776	37488	322071
3722	retinol (Vitamin A)	Cofactors and Vitamins	Vitamin A Metabolism	1806	LC/MS Pos Late	498	1636	269.226	68-26-8	445354	C00473	HMDB00305	298233	271954	177394	332482	532825	397029	400605	225349	176885	384931	261224		253664	648406	376848	426562	423178	426365	488685	527917	481287	114849	335657	153223	226436		484469	266647	398865	258275	2472334	335911	447688	166441	166368	450289	279442
993	ribitol	Carbohydrate	Pentose Metabolism	15772	LC/MS Polar	100000406	1789.6	151.061	488-81-3	6912	C00474	HMDB00508				151925	277019	146341	511585				196919	117491		82078	89487					67528		195226	125216	384239	281595		301091	105277			2133927	110641	142152	107078	692548
3635	riboflavin (Vitamin B2)	Cofactors and Vitamins	Riboflavin Metabolism	1827	LC/MS Pos Early	500	2292	377.146	83-88-5	493570	C00255	HMDB00244	1537238	2716362	893240	1825513	1731355	915761	1366888	1286312	577672	615065	1694516	1518646	717774	768508	851897	638558	650316	941512	497850	391853	579657	2228492	2874818	1976950	2600369	1463799	1490304	1872307	419587	699344	51414	953164	1085759	1151675	1470478	1688183	2510988
994	ribonate	Carbohydrate	Pentose Metabolism	27731	LC/MS Polar	100001007	2425	165.04	5336-08-03	5460677	C01685	HMDB00867	896186	448775		811183	1293613	1.66797e+06	1092482	659212	336365	1.04256e+06		518714	858806	967678	1350905	1498627	418747		1.71381e+06	1101488	3849478	629494	595872	1546586	718376	949843	944033	695510		13320047	75292744	994360	2226437	610710	11627848	2439598
992	ribose	Carbohydrate	Pentose Metabolism	1471	LC/MS Polar	914	1508.2	195.051	50-69-1	5779	C00121	HMDB00283	82895440	76940080	41857624	87608544	107638256	25546440	55159424	45792516	31836208	27574030	48747848	52119540	48414848	51039736	46086768	22623582	28326306	43061456	16484091	16054408	28110936	82191776	82697808	80124624	64552856	66541260	85912264	84248512	19771986	29481674	16641267	35390424	55036160	25372456	70734904	17817096	27567974
1019	ribulonate/xylulonate*	Carbohydrate	Pentose Metabolism	61858	LC/MS Polar	100019968	2350	165.04					799743		783257	1190292	1816369	1338099		946677	1153748	849962	926315	1390442	991003	1039742	1439607	1631424	826139		1757173	2.60571e+06	1985963	3376255	3776943	2509344	1946473	2842632	2861856	2038153	1004246	3336169	46096848	2489425	1418553	1214806	3796868	3243859	1935335
1016	ribulose/xylulose	Carbohydrate	Pentose Metabolism	54671	LC/MS Polar	100006122	1400	195.051		5289590			3583137	1695428	3.79092e+06	3127993	2439627	3512415	5320971	3532105	1932979	3094528	2867456	2447522	2943315	4202283	4405885	4527529	1286976	2462291	1535292	3901729	4.80944e+06	5533698	5369457	7997585	3450570	6580253	5969388	3465283	3003153	15608067	6403897	2835106	2294099	3499036	3008047	4721298	2.91352e+06
59	S-1-pyrroline-5-carboxylate	Amino Acid	Glutamate Metabolism	42370	LC/MS Pos Early	35	1528	114.055	2906-39-0	1196	C04322	HMDB01301		642156		438434	420310	139320	349638	280150	275417	187652	499784	323629	247993	160465	336420	326158		272608		310038	263502	456978	581717	362399	410234	311603		160710		467609	471973	387760	424719		316267	255412
104	saccharopine	Amino Acid	Lysine Metabolism	1495	LC/MS Neg	392	640	275.125	997-68-2	160556	C00449	HMDB00279	73279	81994																				72853		99819	62300			191883		133549	2237527	44946
4740	salicylate	Xenobiotics	Drug - Topical Agents	1515	LC/MS Polar	501	802	137.024	69-72-7	338	C00805	HMDB01895	412217	330717	320198	610498	426743	1105112	577729	618859	549047	531880	394692	462155	571302	798312	473927	542232	274304	289862	728057	907851	1200082	2191047	758840	793231	583738	1.03757e+06	1154643	1056037	443634	1.8217e+06		952986	1249605	620203	1289027	1348348	536670
4	sarcosine	Amino Acid	Glycine, Serine and Threonine Metabolism	1516	LC/MS Pos Early	1023	1280	90.055	107-97-1	1088	C00213	HMDB00271	772671	264490	1218602	2424911	1655641	1623530	844340	998992	1094207	563485	196105	102712	1788686	2692042	2827636	1642007	695854	1.59958e+06	1442234	1297929	3.9525e+06	609725	396789	2691810	1088937	678641	2327375	455746	1272827	1609935		1681500	3638427	1440962	4474736	5140773	1443311
1363	sebacate (C10-DC)	Lipid	Fatty Acid, Dicarboxylate	32398	LC/MS Neg	100001211	1788	201.113	111-20-6	5192	C08277	HMDB00792	1470608	699824	716959	620993	998341	929324	1007268	1398540	842354	1073800	990804	1155413	2215579	2085732	1533769	690184	502658	564798	812168	829817	1233810	4406313	2550143	2263512	2167099	2821274	1603862	2192966	797474	635747	114953	1270723	3249652	2835681	1211853	1136974	871854
1018	sedoheptulose	Carbohydrate	Pentose Metabolism	53237	LC/MS Polar	100002619	2255	209.067	3019-74-7	5459879		HMDB03219	11903565	7820993	7082280	13260403	19087774	11476502	22598720	10839773	4113160	6156888	14056120	8748681	8430432	11309759	7240512	6252841	5038994	7210773	4189937	4339516	8344230	27873626	17329452	31079048	20038468	19014794	21530164	20124492	2.54204e+06	14780895		5351431	7843099	8405733	9429822	8717751	10166926
986	sedoheptulose-7-phosphate	Carbohydrate	Pentose Phosphate Pathway	35649	LC/MS Neg	100001628	599.6	289.033	2646-35-7	616	C05382	HMDB01068								36039														678483	412488	346112	551415	638758	87441	917302									249824
9	serine	Amino Acid	Glycine, Serine and Threonine Metabolism	1648	LC/MS Pos Early	503	1239	106.05	56-45-1	5951	C00065	HMDB00187	90468864	85386408	76993920	85006360	90431768	98435848	82941160	79271432	84949856	71822072	68470168	104905496	82389504	71281824	96977552	86898512	70380896	94836936	80448776	83170024	119761520	127181640	124399464	123769400	101639720	98508712	153345408	116056672	95275016	143985360	83064288	120369624	98272400	104319952	137446256	102130800	73396080
234	serotonin	Amino Acid	Tryptophan Metabolism	2342	LC/MS Pos Early	504	2550	177.102	153-98-0	5202	C00780	HMDB00259	1189050	1626121	2435436	1172482	1610260	1035670	829908	961468	1389939	800115	719937	1439978	1061605	1209244	1422497	443820	1444784	1540330	609064	1.89127e+06	402656	1193426	1639470	614737	1.684e+06	743104	959481	1053823	758331	958587	1188106	588452	354259	947678	953953	871719	812961
4196	sinapate	Xenobiotics	Food Component/Plant	21150	LC/MS Neg	100000869	1973	223.061	530-59-6	637775	C00482	HMDB32616	1.40232e+06	640327	922257	1083333	797244	1558789	1546525	925847	608110	1204222	512175	638933	788713	1358529	605195	1680288	639257	568424	1179848	1119453	2848217	1937900	956439	1193678	514139	1056930	1388080	906681	1518218	4605862	211981	1380853	1048577	1317484	1395109	1740577	1378920
4203	soyasaponin I	Xenobiotics	Food Component/Plant	43590	LC/MS Neg	100004481	5163	941.512	51330-27-9	122097	C08983	HMDB34649	331439	115571	274655	235107	161297	1304717	413075	277868	491833	553660	102196	197629	807529	399005	621798	766456	236665	159054	604908	1733817	12554286	504809	226999	218854	114460	310125	210786	338327	2934923	16375651	29220632	793646	546264	950988	1.79463e+06	2625273	1458918
4204	soyasaponin II	Xenobiotics	Food Component/Plant	43589	LC/MS Neg	100004482	5175	911.501	55319-36-3	171435	C12081	HMDB34650	164785	63003	134901			722164	165418	142171	208458	309860		97511	387180	179585	329384	357224	120641	77881	308603	852829	6223388	240459	99229	113480		164168	113754	146610	926251	8522237	21109476	374733	294617	508952	765482	1124025	673611
4205	soyasaponin III	Xenobiotics	Food Component/Plant	54925	LC/MS Neg	100004483	5176	795.454	55304-02-4				212001	59405	363402	105216		2457133	526422	234703	480775	583846		309615	1008685	629306	786093	1315676	129053	77675	515210	1060579	6907672	916065	260717	507750	287746	275604	309485	720421	1210670	7179218	5343026	1014372	778042	2146063	1576443	992714	1206707
421	spermidine	Amino Acid	Polyamine Metabolism	485	LC/MS Pos Early	50	3355	146.165	124-20-9	1102	C00315	HMDB01257	767227	1022152	824400	2315591	2469977	2926354	955599	496353	850664	738161	1.80012e+06	711415	612904	1029514	1822080	981833	470031	1693947	822573	480990	307910	610386	1003967	1281835	423176	601263	525021	635393	290685	378763	1126526	756019	1.88457e+06	263575	7.72536e+06	688649	323069
2464	sphingadienine	Lipid	Sphingolipid Synthesis	57426	LC/MS Pos Late	100015643	1350	298.274	25696-03-1	6449795			2818385	4760901	4837409	5641398	8968566	2591029	2.7793e+06	3.18156e+06	2.95802e+06	2388160	4.41037e+06	4.15488e+06	2053175	2326762	4.34461e+06	616797	3530292	3.0148e+06	2.16016e+06	966487	1.77021e+06	2111037	3.58251e+06	4334083	3.85342e+06	2.41243e+06	4.89962e+06	1.25209e+06	1.81994e+06	1.33211e+06	11294935	3000458	1539183	2578551	2477934	1.52125e+06	1.47416e+06
2462	sphinganine	Lipid	Sphingolipid Synthesis	17769	LC/MS Pos Late	313	1413	302.305	3102-56-5	3126	C00836	HMDB00269	11229894	31898962	15504392	31834484	68364040	11488613	12451686	8392293	12394619	7637037	17647592	15835179	7.31464e+06	12702792	14540671	6639123	20923500	28116316	11937047	9013966	9364415	15496342	17042320	13014978	11798902	9951328	10372643	6763179	13537605	34977040	89244520	13411288	6235329	11362692	8.03503e+06	4299130	8591476
2565	sphingomyelin (d17:1/16:0, d18:1/15:0, d16:1/17:0)*	Lipid	Sphingomyelins	52433	LC/MS Pos Late	100006314	2082	689.559	121999-58-4				638442	826015	727519	513080	715211	442730		815230	1114597	446712	410758	521944	1100789	241027	384417	405733	562638				543022	1.86274e+06	1043051	761487	1654892	789804	1304108	1264571	1343520	1425402	492101	666106	684789	580305	869499	721312	752836
2551	sphingomyelin (d18:0/18:0, d19:0/17:0)*	Lipid	Dihydrosphingomyelins	57473	LC/MS Pos Late	100009027	2362	733.622				HMDB12087	109484	165294	79665	206113	169552		347251					120406						106977						428379	292494		240953			471029	605852			260923
2579	sphingomyelin (d18:1/24:1, d18:2/24:0)*	Lipid	Sphingomyelins	47153	LC/MS Pos Late	100005986	3033	813.684	94359-13-4			HMDB12107																								226675			151428			855232	1329886
2580	sphingomyelin (d18:2/24:1, d18:1/24:2)*	Lipid	Sphingomyelins	52437	LC/MS Pos Late	100008957	2635	811.669																												185468						827447	1246302
2582	sphingosine	Lipid	Sphingosines	17747	LC/MS Pos Late	297	1393	300.29	123-78-4	5353955	C00319	HMDB00252	31077516	64205512	58119424	69269240	160931760	21900578	33590996	24579594	34719284	23828534	47444160	37805632	29583372	22481470	53969260	7694441	48764888	48798428	32614364	14594363	17067640	38829112	56128196	66541104	44419580	28647352	58788280	23051116	29472228	116436456	224163344	37339604	26358502	31187992	20820432	11263360	23590472
4208	stachydrine	Xenobiotics	Food Component/Plant	34384	LC/MS Pos Early	100001296	1440	144.102	4136-37-2	115244	C10172	HMDB04827	2745640	466537	401009	1678218	1889861	2571851	855331	595123	1312972	430484		822444	1049870	2820826	1.55476e+06	2056013	884181	866926	1724979	2165792	6087177	632594	513217	2283762	2428192	1115576	1194572	818657	2413748	5983251	2462181	2910189	1466474	1368554	15979823	3442806	194044
1031	stachyose	Carbohydrate	Disaccharides and Oligosaccharides	15960	LC/MS Polar	934	5280	665.215	10094-58-3	439531	C01613	HMDB03553																205162			223409	360019				91352						835229	138617					229288
1216	stearate (18:0)	Lipid	Long Chain Fatty Acid	1358	LC/MS Neg	439	5872	283.264	57-11-4	5281	C01530	HMDB00827	701384000	1282657792	1286460672	1474709248	1260077440	1257385344	2054050176	566011328	1146320384	1430631168	780787328	1682478848	427364448	954924160	1952408192	1152230272	910906688	1835621248	933237888	793806016	325753984	422981760	1569196928	1297611776	1247088768	1112380928	1099887616	742152000	1104606080	334386560	493391808	914840320	1027872640	921930816	1070184512	528299200	338559968
2555	stearoyl sphingomyelin (d18:1/18:0)	Lipid	Sphingomyelins	19503	LC/MS Pos Late	1538	2400	731.606	85187-10-6;85187-10-6	6453725	C00550	HMDB01348																								234499						231005	465042
1490	stearoylcarnitine (C18)	Lipid	Fatty Acid Metabolism(Acyl Carnitine)	34409	LC/MS Pos Late	100001391	1485	428.373	18822-91-8	6426855		HMDB00848	1306456	1603816	2468250	3.32946e+06	4169142	2231888	2568644	1640475	2151897	2147495	2348346	2263514	1851798	1989995	3950759	2262327	4010066	1747069	1786346		1415450		3350923	3502687		2603676	3497003		1481111	5599987	7512994	2465219	2883337	1238032	2.46928e+06	2448982	2.97754e+06
2413	stearoyl-linoleoyl-glycerol (18:0/18:2) [1]*	Lipid	Diacylglycerol	54948	LC/MS Pos Late	100010920	3650	638.572					4314210	2597124	656454	797601	3127237	2544168	2667615	3675648	604866	1106321	1186011	640256	1.01922e+06	271753	898963	3228619	774421	1063140	248393	3922254	2671725	1.97563e+06	728241	3639738	681053	1644650	858997	1392635	1197235	834441	225730	429593	1.81238e+06	1.31036e+06	1060795	1579417	1422665
2414	stearoyl-linoleoyl-glycerol (18:0/18:2) [2]*	Lipid	Diacylglycerol	54947	LC/MS Pos Late	100010921	3762	638.572					42614656	62045568	32360370	32062656	48774060	34699208	36193832	51097664	13729346	24011080	35649160	23681804	5626080	4162125	18853562	49691280	6587354	12302715	2720091	57182484	36006208	38377064	27132336	55528128	16248884	56251508	25500110	36113824	22510240	28763674	13524686	8891343	5382136	18318736	13281407	21604300	34196272
2639	stigmasterol	Lipid	Sterol	21183	LC/MS Pos Late	100000923	2875	395.367	83-48-7	5280794	C05442	HMDB00937	943842	380152	794538	730913	637172	550631	507746	683222	723547	689090	603330	651989	663740	751953	585682	802652	430957	279902	539329	488284	767634	733563	619996	595606	715482	576367	603398	527288	826993	952879	412514	766903	521088	624327	384022	718149	613454
1358	suberate (C8-DC)	Lipid	Fatty Acid, Dicarboxylate	15730	LC/MS Polar	100000016	2577.6	173.082	505-48-6	10457	C08278	HMDB00893	3688070	4558993	3238597	3324657	5136688	3744537	4789946	4673676	3560799	4795831	4391399	4378945	3904540	4835036	3183210	2592296	2676534	3321768	3021903	3074785	3879521	5162373	7552244	5598027	5522509	5819463	5888376	4776899	3501752	4617627	1510596	4553711	4564820	5392093	3.92747e+06	4676084	3009435
1161	succinate	Energy	TCA Cycle	1437	LC/MS Polar	252	3149	117.019	110-15-6	1110	C00042	HMDB00254	57001456	39100644	207682704	75026176	41340432	224939584	389147072	57950292	104315600	187724192	59820532	82588440	120531904	191285264	371070816	276626304	40144792	119074176	187341840	253065520	125653720	189280080	35724976	110154000	64298932	28842526	229368064	40901832	82074192	251576640	1047423616	124222160	199178032	102101576	237850160	367923616	43051684
4923	succinimide	Xenobiotics	Chemical	41888	LC/MS Polar	100003696	2155	116.035	123-56-8	11439	C07273		436825	754115	805478	994790	971354	621201	694331	768006	775724	519729	878907	721394	892181	799844	692223	608331	621138	618931	801434	607447	535526	756035	648299	512356	640695	763977	753688	862514	619841	690625	999406	676875	700301	698104	901032	693579	590002
1160	succinylcarnitine (C4-DC)	Energy	TCA Cycle	37058	LC/MS Pos Early	100001948	2291	262.129	256928-74-2	71464481		HMDB61717				202631		604622	796604		172000	455535	72735				480601	325879	609896	499523	473274	152615	219880						969939			559459	760537				506043	846951	276248
1050	sucrose	Carbohydrate	Disaccharides and Oligosaccharides	1519	LC/MS Neg	935	865	341.109	57-50-1	5988	C00089	HMDB00258	1241071	756414	2006744	1223153	1126539	2395371	3013458	2.76885e+06	1933910	1643891	1345816	2599203	4413718	1696018	1.94445e+06	12535473	1.61067e+06	804253	2801408	5046087	1463397	3192049	1079382	2168978	1048786	3050869	5578422	3710902	2078339	4151545	5.60955e+06	2062311	1501023	1.28926e+06	1.56464e+06	3995448	2962559
4816	sulfate*	Xenobiotics	Chemical	46960	LC/MS Neg	100002528	616	96.9601	14808-79-8	1118	C00059	HMDB01448	31031336	35351824	32505840	37816568	55511756	17696106	35129520	26430492	25108878	22382756	30016088	25261928	28251086	35776768	38531256	25297736	26486934	35648628	32679846	29182614	19400200	32282628	32115112	28579326	37178996	24330618	35520576	26937784	13829558	15060675	43054328	23559904	20937364	21998986	47738704	22099288	16041294
4215	syringic acid	Xenobiotics	Food Component/Plant	37091	LC/MS Neg	100001919	1450	197.046	530-57-4	10742	C10833	HMDB02085	233882	119688	149274	224578	163019	269830	263276		123163			166207	137256	307262	196135	275447		113635	188310	275711	887395	320601	238848	220530	101493	239704	237226	197756	194956	1441453	141035	235835	240391	248086	359658	450273	250923
364	taurine	Amino Acid	Methionine, Cysteine, SAM and Taurine Metabolism	2125	LC/MS Pos Early	512	660	126.022	107-35-7	1123	C00245	HMDB00251	35612008	56667272	8530205	50909860	72755672	41771084	72496256	43094208	41123392	45166408	55964180	33252702	64451392	41613648	5541511	54859704	76945776	44206464	51234260	50102292	32261216	36549984	99346184	78808904	140114096	75496672	88990632	50288156	25468860	25223384	22296340	47172480	61851824	35104780	133430728	46845104	47362048
2817	tauro-beta-muricholate	Lipid	Primary Bile Acid Metabolism	33983	LC/MS Neg	100001250	4774	514.284	25696-60-0	168408		HMDB00932	13124784	5924993	9086199	9334005	25571076	39817564	19660388	12140752	10617635	11742636	3484568	3282506	7471572	14629709	8.12039e+06	27876214	14719769	7008247	79792368	33061560	31055952	21072360	108984520	39000684	92577344	62531108	167154432	37120336	27329394	162681792	1488482304	22296402	23325880	11888739	44754576	21084306	14815709
2813	taurochenodeoxycholate	Lipid	Primary Bile Acid Metabolism	18494	LC/MS Neg	1629	5250	498.289	6009-98-9	387316	C05465	HMDB00951	563514	154101	278684	224475	383150	1825756	564286	565943	412581	397321	150906	106390	275561	429858	207276	666058	309520	226237	1654161	1.31299e+06	1761681	822934	1031426	495327	1.96636e+06	2413511	3329965	801541	2005008	10423914	68755352	771532	577295	684848	845781	515475	748888
2870	taurochenodeoxycholate sulfate	Lipid	Secondary Bile Acid Metabolism	52976	LC/MS Neg	100006643	4928	288.62					3373045	1727690		2193555	5719714	4785994	5419161	5591801	12506193	5434131	2910729	4037696	8.2719e+06	7.39811e+06	62047	6349722	10786828	5494411	5774178	5118303	1.88742e+06	1913295	2251280	6672149	3517122	2966129	6187291	3174799	8968009	2720329	4727569	5167174	3092349	6482613	3594642	5591806	4983481
2810	taurocholate	Lipid	Primary Bile Acid Metabolism	18497	LC/MS Neg	1648	5150	514.284	145-42-6	6675	C05122	HMDB00036	13850344	3250901	7297773	6060335	11799236	27073244	18290562	10687850	10370273	10951460	3.18686e+06	2741788	4727316	14591121	8056600	25859548	10532472	4949285	38827792	22664208	24375788	13370670	58332536	10644601	28657292	34304880	91513280	16307792	26470056	118431040	907361408	20657104	24232468	10054341	26636502	29330676	10085628
2865	taurocholenate sulfate*	Lipid	Secondary Bile Acid Metabolism	32807	LC/MS Neg	100001990	4750	279.614					8052375	1188839	446554	5207617	3520766	4919998	3618551	3489587	4739709	7085629	6705840	666879	1053857	2.46704e+06	1218644	7.6252e+06	5.37406e+06	7163337	5836142	7319516	4043727	2842427	1948856	2851155	2134237	1691535	5619910	2834123	9194868	6.01226e+06	14639051	1405251	1663201	3973930	885330	9229284	3833782
2831	taurodeoxycholate	Lipid	Secondary Bile Acid Metabolism	12261	LC/MS Neg	1668	5257.4	498.289	207737-97-1	2733768	C05463	HMDB00896	1875294	486606	2.89774e+06	457112	429342	1789691	2385767	1310152	436890	938115	375665	228971	281493	1457168	2327220	2416356	651200	101102	4603718	3735770	5468248	1333259	13962303	4995571	12107436	8607607	32177254	8001518	943826	12495533		635609	1510283	1.83531e+06	11712604	1648358	1295878
2858	taurohyodeoxycholic acid	Lipid	Secondary Bile Acid Metabolism	43588	LC/MS Neg	100003869	5073	498.289	38411-85-7	119046			297668	232805	586477	80052	167852	490597	189687	269586	115312	400136	50022		269261	319385	148398	236755	582362		1240210	254562	412114	1022132	3406971		866643	1780918	2161432	436847	77648	4268926		707573	488500	223562	1448698	172070	228384
2839	taurolithocholate	Lipid	Secondary Bile Acid Metabolism	31889	LC/MS Neg	100001065	5345	482.295	516-90-5	10595	C02592	HMDB00722	74058							83598								36095			78283	121749	193237		211557	438915	566202	283183	804335	201724		181628			50796	147322	93959		53218
2840	taurolithocholate 3-sulfate	Lipid	Secondary Bile Acid Metabolism	36850	LC/MS Neg	100001658	5027	280.622	64936-83-0	440071	C03642	HMDB02580	679614	287498	99790	280474	197961	468729	129863	484224	246115	222418	263839		189444	324055	197892	825012	256497	174425	876705	1119629	470442	511286	189855	486000	475823	78309	651714	170031	121614	392359	83317	261658	257513	421963	429816	317379	225259
2847	tauroursodeoxycholate	Lipid	Secondary Bile Acid Metabolism	39378	LC/MS Neg	100002912	5025	498.289	14605-22-2	9848818		HMDB00874	502760	213333	314968	157328	1329653	969332	712325	626471	333482	405137	96358	107227	98225	524850	160989	513871	350847		753963	715529	1.15779e+06	1312615	2374243	1502167	2591711	1887726	2489578	1313223	1254262	5174355	56383360	946158	667483	636704	940259	474246	396894
2848	tauroursodeoxycholic acid sulfate (1)	Lipid	Secondary Bile Acid Metabolism	62784	LC/MS Neg	100020844	4325	288.62					341554	2234325			1454768	164269		326304			205170		1.01434e+06	706761	77355	421521	1033056	402445	656046	647002	272879	803680	518418		1187786		345537	89281		172009	1264888	431237	317684	191967	1761503	261989	153967
2876	tauroursodeoxycholic acid sulfate (2)	Lipid	Secondary Bile Acid Metabolism	62785	LC/MS Neg	100020845	4603	288.62					613865					505593				325089	368553				272518	3.05452e+06	680261	492992	2852678	4.09567e+06	439681	143097			142020		1604132			695316					1352884	3265554	462734
3714	thiamin (Vitamin B1)	Cofactors and Vitamins	Thiamine Metabolism	5341	LC/MS Pos Early	873	3050	265.112	59-43-8	1130	C00378	HMDB00235	999102	3.87712e+06	2160225	1525061	2981735	787855	2159820	1096922	2107942	3384225	4146071	4311993	1658213	1580900	1406437	357688	877905	529740	1698662	607884	2885304	2750758	5458935	3.84799e+06	6715406	2901553	3610964	3389628	1405428	7.53244e+06	840363	3.23822e+06	3382356	1119427	2866067	4912221	5407767
3715	thiamin monophosphate	Cofactors and Vitamins	Thiamine Metabolism	15798	LC/MS Pos Early	523	2378	345.078	532-40-1	3382778	C01081	HMDB02666	690747	1049142	363017	734773	1074168	276554	566803	570892	213719	192438	848698	708078	219527	365847	256735	126518	100179	346081			202597	1069694	1407879	1075922	1202742	794267	543130	1199411		236615		258250	292255	368074	638328		432950
4955	thioproline	Xenobiotics	Chemical	53231	LC/MS Pos Early	100009232	1250	134.027	34592-47-4	93176				121427		41243	69745				84935		92803	148791	41121	78858	61047	52256	27496			48553	129831	158517	332304	72608	306347	177253	131036	156315	105173	523418	559364		63154		87129	148555	42884
3651	threonate	Cofactors and Vitamins	Ascorbate and Aldarate Metabolism	27738	LC/MS Polar	100001022	2384	135.03	70753-61-6	151152	C01620	HMDB00943	1648926	739247	2358985	1.91139e+06	2151503	4279536	1882604	1553648	1588036	3145439	766559	851990	1.91417e+06	2377441	2207111	2.70125e+06	1358398	1634027	2145947	2953794	2481587	4821067	1624922	2813144		1623677	3067646	1262758	973237	4279652	107531840	3078260	2975887	2490912	27493146	6485863	1243292
16	threonine	Amino Acid	Glycine, Serine and Threonine Metabolism	1284	LC/MS Pos Early	564	1514	120.066	72-19-5	6288	C00188	HMDB00167	131531992	119535120	111201360	131238104	130468560	115861288	138550048	106895888	114734176	106402016	103968944	174178160	117268504	89448168	143290032	115081368	95777936	166224288	83603568	91749880	145024288	245299344	207551392	224107792	151625904	138595840	270232640	159626560	128182280	347556928	361840864	156124896	135450480	144159840	192413280	136268288	106273632
794	threonylphenylalanine	Peptide	Dipeptide	31530	LC/MS Neg	100001125	2322	265.119	16875-27-7	4099799		HMDB29068	5791165	6019954	1144123	1047032	1208077	2365026	2264081	5045901	1031451	1303661	4281927	6217221	3.45805e+06	2103720	987211	2161313	1891972	944054	2408857	2184493	4584611	6359158	9310515	5644286	8939197	6835308	2911482	7.81913e+06	1.94656e+06	1480858	2009858	5689114	3011261	4490788	4521716	821484	4.17042e+06
3585	thymidine	Nucleotide	Pyrimidine Metabolism, Thymine containing	2183	LC/MS Neg	872	1963.7	241.083	50-89-5	5789	C00214	HMDB00273	4826312	5402427	2686937	3311017	4534886	5072333	4369304	3943002	3629183	4987687	4418332	2871308	2514147	2737988	4110244	3445947	5310981	5277298	4200901	3400755	3463241	4298890	4334939	4933644	4557668	5922816	5328776	5107043	3531380	2857998	2102355	6630447	6807504	3606306	4366140	7186438	3462426
3586	thymine	Nucleotide	Pyrimidine Metabolism, Thymine containing	604	LC/MS Neg	882	1654	125.036	65-71-4	1135	C00178	HMDB00262	5885957	6340110	2656832	5489970	6.2237e+06	1462366	4.64228e+06	4.97104e+06	2.99077e+06	3250016	5243019	4666730	2.92101e+06	3371416	2620191	2241748	3048877	3280236	1100736	1199083	2416488	5627542	7508744	6.95094e+06	8676305	7447045	6626477	5725717	3345031	7.31244e+06	8041931	4.0819e+06	3571520	2056061	2514436	5.46801e+06	2650284
3581	thymidine 5'-monophosphate	Nucleotide	Pyrimidine Metabolism, Thymine containing	12023	LC/MS Neg	1248	883	321.049	33430-62-5	9700	C00364	HMDB01227	174257	83314			98066	27323		382819		47616	94303	68892	52375		92264	192648	61995	114028	44975	337130	135214	231860	286446	217474	254390	89454	218333	415661	125970	266838	62535	42624		199903	71994	21314	346575
1228	trans-nonadecenoate (tr 19:1)*	Lipid	Long Chain Fatty Acid	57485	LC/MS Neg	100015805	5824	295.264					4653767	13487154	12204223	11323244	16931364	3926746	12407646	2882827	3196721	9313977	2776283	7947282	4141130	11433712	10455987	4771064	4776500	11947657	2194265	3044073	331140	1546757	7.93093e+06	4671326	4.1695e+06	5007029	4.10964e+06	2653994	3693649	957861	2119400	4122501	5574989	3.98927e+06	3547952	1839087	937663
72	trans-urocanate	Amino Acid	Histidine Metabolism	607	LC/MS Pos Early	537	2285	139.05	104-98-3	736715	C00785	HMDB00301	61496736	72342176	39520304	44457316	65417188	36159864	53843656	64354772	23408524	26169932	45067984	77632488	21994156	29846182	32708270	20269616	17673904	47260572	18180144	14496669	27200636	75095816	79233440	80511816	81627160	60628648	71735928	84783904	24660200	43844872	21776748	40169064	44338728	45053932	57504764	17429940	55222556
1168	tricarballylate	Energy	TCA Cycle	15729	LC/MS Polar	2053	4200	175.025	99-14-9	14925	C19806	HMDB31193	1344665	2753026	1.03357e+06	1179663	1568399	312029	565584	1.51806e+06	532205	1550126	1343535	1398964	680467	1858069	432782		1026748	252104		1139250	720408	3691896	4212515	2170292	1561818	1608618	2431288	2334032	678897			2206931	655229	1476667	39043820	383590	830805
3628	trigonelline (N'-methylnicotinate)	Cofactors and Vitamins	Nicotinate and Nicotinamide Metabolism	32401	LC/MS Pos Early	100001092	1388	138.055	535-83-1	5570	C01004	HMDB00875	1.03985e+06	795953	421032	1014986	830125	4550350	479207	417819	968544	953895	198038	1466972	1716536	3022644	1803184	4792490	1686696	561760	2.95743e+06	2845824	1508127	917753	626921	516758	580304	689376	689064	710620	1676165	3.45852e+06	6.26448e+06	9607708	408885	2073060	63355792	1828729	563157
1783	trimethylamine N-oxide	Lipid	Phospholipid Metabolism	40406	LC/MS Pos Early	100003397	2100	76.0757	1184-78-7	1145	C01104	HMDB00925	3833288	934345	639887	1329124	1090542	1692567	1306043	645168	1722238	447753	1221756	797294	555829	893415	683261	884385	677622	1163415	501327	379914	2350183	2482552	2693808	2938825	4271585	2668946	1350723	1088350	1071016	3231026	1555826	5296043	262255	1972413	3135832	956713	2341020
239	tryptamine	Amino Acid	Tryptophan Metabolism	6104	LC/MS Pos Early	1095	3062	161.107	61-54-1	1150	C00398	HMDB00303	170676	66218	55477							74022	72843	91777	129925	76570	71938		126170		68936	250320	107712	559835	62231		93157	123626		247344						54871	107257		118342
210	tryptophan	Amino Acid	Tryptophan Metabolism	54	LC/MS Neg	565	2291	203.083	73-22-3	6305	C00078	HMDB00929	28912122	30492940	25561286	29535762	30964156	27902668	26029150	24939900	29555804	25714688	27483778	35529320	28542030	23676884	32961638	30895188	27096448	35090932	25742216	23730908	33277802	41581700	38526128	45275444	32958400	28717832	54214012	32137540	32437984	68158408	121478912	35050104	35126148	30585290	39289876	36506228	26546404
804	tryptophylglycine	Peptide	Dipeptide	43028	LC/MS Pos Early	100003609	2930	262.119	7360-09-0	263471		HMDB29083	577277	773801	109707	120377	112850	296136	347031	568089	130769	234352	936637	599668	189360	197742		159986	180164	106120	159371	169639	519418	1078795	1370481	804363	1052002	819375	627976	876760	344959	424762	1963266	363980	331292	542406	406940	99798	597677
143	tyramine	Amino Acid	Tyrosine Metabolism	1603	LC/MS Pos Early	1133	2540	138.091	60-19-5	5610	C00483	HMDB00306	1201853	2486747	734872	1140771	1177272	2408071	1624185	852226	611772	3640221	2111679	1429339	986360	991489	618976	910383	3758171	3944980	659406	2157082	693086	1987874	2591280	1082250	2095380	1377409	1179477	1508373	423969	3549995	28060416	767957	154875	1200545	1014741	749449	2351942
137	tyrosine	Amino Acid	Tyrosine Metabolism	1299	LC/MS Pos Early	815	2430	182.081	60-18-4	6057	C00082	HMDB00158	170055120	173509072	148611072	132800184	140292704	148444032	151196272	110256336	117555856	116490568	178626080	199556320	143274448	117508472	146826608	135381920	133990792	165067120	124442592	100344840	127408288	200916624	271442656	272313056	244029312	209520096	254863760	199989808	150388240	238707568	240906192	178699152	144885920	152352800	168284848	151199600	159016480
4228	tyrosol	Xenobiotics	Food Component/Plant	41515	LC/MS Neg	100003493	2716	137.061	501-94-0	10393	C06044	HMDB04284		264326		126168	174249	281186	277319	135619		100437	148577	196936	103519		58116	175678	175533	141619	59294		41727	223842	265234	195006	178872	172797	262572	130641		189232	74909	128806	162940	67351	112958	162951	193271
820	tyrosylglycine	Peptide	Dipeptide	41375	LC/MS Neg	100003598	1635	237.088	673-05-5	259323		HMDB29105	282908	42078						895332		47392	204512	121739	59522								459856	1.59716e+06	2353921	897835	1662978	1199467	724068	1589932	475283	468582	908757	104888	289415	397229			573398
1364	undecanedioate (C11-DC)	Lipid	Fatty Acid, Dicarboxylate	42395	LC/MS Neg	100001617	2440	215.129	1852-04-6	15816		HMDB00888	656548	520538	433703	479816	602133	619283	785429	911168	623793	574940	736327	600345	830442	776603	637165	527083	376560	381373	614593	371586	719567	1771429	1279991	1244275	1078138	1304955	893405	1429394	545918	572065	196931	917386	1234688	1122144	931490	562666	661114
3535	uracil	Nucleotide	Pyrimidine Metabolism, Uracil containing	605	LC/MS Neg	825	1086	111.02	66-22-8	1174	C00106	HMDB00300	27875328	26191588	15311836	29642368	39274560	7.89895e+06	23215824	17744844	12124907	9031308	38002872	24225864	15308265	15760730	14413609	7373122	16953312	19080336	5041892	5199682	10766889	34361400	42496272	34581272	39129916	25624402	26556274	25225604	6632493	15202496	9968948	12053392	12179811	7708312	16481535	7234066	12460058
3451	urate	Nucleotide	Purine Metabolism, (Hypo)Xanthine/Inosine containing	1604	LC/MS Neg	1134	757.1	167.021	69-93-2;120K5305	1175	C00366	HMDB00289	1468216	1217446	799199	1130705	1593362	2402642	1329106	2595420	1233344	815254	1100268	1282016	1624474	1273875	1530638	1358168	1860529	797612	2469930	1017576	3676310	953277	1712720	896716	2227476	1396209	2287863	936067	1636864	18552984	15766367	2830485	2485255	1593834	5571109	2249020	866919
373	urea	Amino Acid	Urea cycle; Arginine and Proline Metabolism	1670	LC/MS Neg	533	720	103.015	57-13-6	1176	C00086	HMDB00294																																			2216936
3534	uridine	Nucleotide	Pyrimidine Metabolism, Uracil containing	606	LC/MS Neg	535	1457.6	243.062	58-96-8	6029	C00299	HMDB00296	13988095	14992363	14711839	18741874	21658448	22141552	24663550	7570833	13444818	28839084	15188297	12075580	12658789	11612112	19693648	21390176	30029356	32272286	26661950	20367098	11153833	24447602	10288634	11352309	16802704	8151475	18400124	8449558	6462349	4448875	4650560	14929307	14262701	13499456	22882616	34778888	18097044
3531	uridine 3'-monophosphate (3'-UMP)	Nucleotide	Pyrimidine Metabolism, Uracil containing	39764	LC/MS Neg	106	750	323.029	35170-0-7;35170-03-7	101543	C01368											52882								87978				273636	328925		300595	68762	49551	331925
3533	uridine-2',3'-cyclic monophosphate	Nucleotide	Pyrimidine Metabolism, Uracil containing	37137	LC/MS Polar	75	1780	305.018	40632-52-8	439715	C02355	HMDB11640									267089	300967	267805						430493	569458	120882				182940												361027		145644
2874	ursocholate	Lipid	Secondary Bile Acid Metabolism	57573	LC/MS Neg	100002913	4648	407.28	2955-27-3				27393224	46012752	72128288	20416628	42057856	20776798	36574764	76877888	65336888	52745436	29825514	39684448	47964696	26646160	32684140	31241872	37716824	26674316	26257188	15637197	10368222	34545988	67193392	44996712	99105336	78681904	58414320	47257472	35377856	4864742		33835528	57264184	20429048	62222700	31226632	49572920
2842	ursodeoxycholate	Lipid	Secondary Bile Acid Metabolism	1605	LC/MS Neg	1135	5055	391.285	128-13-2	31401	C07880	HMDB00946	1.19276e+06	2.01106e+06	5549757	2824529	1.6665e+06	2.5204e+06	4289139	1.84495e+06	5070261	1.0478e+06	1556671	1.12601e+06	1.31165e+06	1.62528e+06	4535940	2.51298e+06	4107183	3.55617e+06	3.29208e+06	2.16906e+06	2.1971e+06	2.57079e+06	13063465	4556620	20108674	7.21975e+06	12843637	3.13602e+06	7640823	2947950	219241	3.11287e+06	2.6074e+06	1.56614e+06	4809561	7.54846e+06	6499452
2872	ursodeoxycholate sulfate (2)	Lipid	Secondary Bile Acid Metabolism	52971	LC/MS Neg	100009262	4538	235.117					3711257		2235637	6.5205e+06	115638	1174012	5371895		201026	3.26647e+06	5493373	57955	69583	88570	1555248	3455793	3357193	5342282	2.51784e+06	2365678	170661	121933	205995		155566		2964929		1861763	541974		193130	122712		611702	3.63148e+06	1620298
1194	valerate (5:0)	Lipid	Short Chain Fatty Acid	33443	LC/MS Neg	1136	1718	101.061	109-52-4	7991	C00803	HMDB00892	967697	295862		493740	694600	2923672	736229	1.78115e+06	506728	1425384	1014780	318249	5001926	2345891	1027573	1346626	869010	678605	4725794	1510852	1780814	11286854	2993326	1808586	2.06568e+06	4718284	5816276	3.47849e+06	437051	796984		1425782	14690505	1816454	5932178	3435968	2430067
318	valine	Amino Acid	Leucine, Isoleucine and Valine Metabolism	1649	LC/MS Pos Early	566	2479	118.086	72-18-4	6287	C00183	HMDB00883	255011376	241072624	195169120	235036432	221777840	268584032	223301024	222540032	220982544	207551264	246357056	324657024	240589680	202399632	263094944	244301280	191473424	301128640	193111680	198913056	340298528	461320864	449922656	373859136	436770496	304502592	457996448	285649696	245857856	611558592	643067072	365660224	341903840	294756544	444433344	292352640	209577696
331	valine betaine	Amino Acid	Leucine, Isoleucine and Valine Metabolism	57686	LC/MS Pos Early	100015963	2208	160.133								2200068		1119110	523382	674502	1692345	397576		1572729		3415047	801522	2676411	520982	404124	4.04919e+06	1330539	8.02801e+06	1319263					413080	250048	1114378	7.46901e+06	146257728	2261347	1124004		1879499	1619127
836	valylglutamine	Peptide	Dipeptide	42079	LC/MS Pos Early	100003640	2295	246.145	42854-54-6	5253209		HMDB29125	7683035	10517012	2683703	3397825	4073831	6701962	7.30077e+06	8620622	3606737	3409863	6302664	9087523	3.47613e+06	4274166	2445609	3959281	3472485	2941560	5230863	3986285	6333203	14991896	15659230	9220627	11830421	10230003	12469209	10245563	4765366	4865915	8054445	6707447	4859208	7626570	7167054	2450009	6165039
837	valylglycine	Peptide	Dipeptide	40475	LC/MS Neg	100003641	1506	173.093	686-43-1	136487		HMDB29127	10662884	14237793	2954209	1.6775e+06	2516869	4594887	8.38133e+06	7612545	3752351	5154149	8388697	13152251	7774743	3.13653e+06	1279588	4759499	4263711	4.04601e+06	4412066	4.03467e+06	6023501	15200528	15634165	13642599	14480037	8195144	14292553	8342572	3800627	3.44618e+06	7569417	6.74837e+06	5298902	7414194	5987517	4948724	7703760
840	valylleucine	Peptide	Dipeptide	39994	LC/MS Pos Early	100003210	3138	231.17	22906-55-4	352039		HMDB29131	21193384	29364270	11766223	10975171	18501118	8653809	12267711	20913108	7182134	7.52449e+06	19203872	24995644	12575755	13066852	11783213	8191346	11785505	7.92215e+06	7394796	9349725	14059019	36689740	38360040	24680624	37458036	27970068	23407032	32221794	8437602	4443235	11486940	18221966	5063488	15118938	27973544	4.14858e+06	18178696
165	vanillactate	Amino Acid	Tyrosine Metabolism	54910	LC/MS Neg	100006129	1625	211.061	2475-56-1	160637		HMDB00913																					95262									224180	387200
3946	vanillate	Xenobiotics	Food Component/Plant	35639	LC/MS Neg	100001634	1100	167.035	121-34-6	8468	C06672	HMDB00484																			229233		1243716									1.36663e+06					484050
4311	vanillin sulfate	Xenobiotics	Food Component/Plant	48411	LC/MS Polar	100006100	718	230.997	744984-09-6			HMDB41789																														418926	9288027				905121
3443	xanthine	Nucleotide	Purine Metabolism, (Hypo)Xanthine/Inosine containing	3147	LC/MS Pos Early	1004	1032	153.041	69-89-6	1188	C00385	HMDB00292	19357710	24404856	18897104	25322694	34501488	8.08711e+06	21191518	13039005	11051247	9005220	15289868	25032132	11249632	13650994	17281396	10288760	12936607	20694104	5057661	6417441	8460641	24555754	48014116	22822140	36984604	18285670	23129992	14386678	6776326	26603812	31513780	14743548	14078684	7863564	18201964	10577096	12468569
3445	xanthosine	Nucleotide	Purine Metabolism, (Hypo)Xanthine/Inosine containing	15136	LC/MS Neg	100000299	1075	283.068	146-80-5	64959	C01762	HMDB00299	353008	551130	81454	157181	911210	1158335	565986	192843	125291	165463	888075	140143	210580	407388	113058	687766	394162	281932	440017	543879	651103	1441826	281725	635223	909847	341120	180685	185096	136131	83596		354955	273990	1083232	826069	874594	1649029
231	xanthurenate	Amino Acid	Tryptophan Metabolism	15679	LC/MS Neg	100000015	1476	204.03	59-007	5699	C02470	HMDB00881	449703	339783	283148	400538	279471	791802	332217	210081	415591	121175	92068	98479	431739	644480	359608	278033	213588	165690	267029	370676	660940	445637	688086	204930	833609	328558	324521	135960	492630	640862	108924	506420	660350	414252	3204608	813974	162925
998	xylose	Carbohydrate	Pentose Metabolism	15581	LC/MS Polar	826	1727	195.051	609-06-3	135191	C00181	HMDB00098	87058488	40549640	95612056	126174552	77933392	39576104	86002208	69805632	53416352	54789488	51255140	55270592	59587832	113491416	94157912	87097120	67002452	115842232	26865094	83404696	79971832	134913200	103111824	105995576	83699744	99460816	75220320	56047968	31039922	308197760	2213111	38965428	22478076	57153732	72168528	73076384	71706768
[truncated: 63 more columns]

## Sheet: ScaledImpData
929	phenylacetylglycine	Peptide	Acetylated Peptides	33945	LC/MS Neg	100001275	2375	192.067	500-98-1	68144	C05598	HMDB00821	1.0839	0.2514	0.2514	0.7324	1	15.4797	0.2514	0.2514	1.6855	0.2514	0.4425	3.7057	0.2514	1.4237	1.171	0.8694	0.3802	0.2514	0.9699	0.3144	0.895	0.2514	0.2514	0.3158	0.6938	0.4541	0.802	0.3455	0.7652	4.812	0.625	33.4095	0.2514	2.0638	287.812	4.1024	0.2514
1148	N6-carboxymethyllysine	Carbohydrate	Advanced Glycation End-product	36713	LC/MS Pos Early	100001768	2500	205.118	5746-04-03	123800			0.9395	0.5732	0.3764	0.6036	0.5257	0.7226	0.6018	0.6245	0.4137	0.5853	0.5919	1.1081	0.8137	0.7068	0.5645	0.4375	0.1899	0.6299	0.3264	0.1899	0.9921	1.0801	1.0236	1.2775	1.5021	0.9331	0.8711	1.0671	0.52	4.1128	9.5294	1.0557	0.5887	0.7551	2.7464	0.9379	0.3837
28	alanine	Amino Acid	Alanine and Aspartate Metabolism	1126	LC/MS Pos Early	811	1700	90.055	56-41-7	5950	C00041	HMDB00161	0.9171	0.8991	0.6763	0.7564	0.7972	0.8295	0.7951	0.8805	0.7177	0.5877	0.8612	1.0968	0.7356	0.7113	0.7922	0.6787	0.6478	0.8306	0.6064	0.6354	0.9394	1.2886	1.4594	1.1883	1.28	1.1362	1.2642	1.1159	0.7576	1.2738	1.0812	0.9989	0.8346	0.8818	1.143	0.7708	0.7813
38	asparagine	Amino Acid	Alanine and Aspartate Metabolism	512	LC/MS Pos Early	917	1225	133.061	70-47-3	6267	C00152	HMDB00168	0.1793	0.2291	0.3873	0.2766	0.1361	7.6052	0.5628	1.6723	2.2523	0.2559	0.3915	0.3001	0.0749	0.303	2.8351	0.5108	0.2365	0.3737	0.2142	2.0195	0.0988	2.4993	1.1336	1.9363	0.4189	1.6765	6.3888	6.6343	1.487	10.1071	1.2533	0.243	0.4778	1	7.8822	0.6799	0.1311
34	aspartate	Amino Acid	Alanine and Aspartate Metabolism	443	LC/MS Pos Early	234	1165	134.045	56-84-8	5960	C00049	HMDB00191	1.0839	0.943	0.8504	1.1095	0.995	0.5613	0.919	0.6701	0.7276	0.7934	0.7102	1.005	0.726	0.9043	0.9902	0.9081	0.606	1.0595	0.5832	0.6998	0.9164	1.3398	1.2733	1.5123	1.1225	0.9831	1.4074	0.959	0.8285	1.3756	1.2449	0.9356	1.0114	0.8734	1.3424	0.6524	0.4951
30	N-acetylalanine	Amino Acid	Alanine and Aspartate Metabolism	1585	LC/MS Polar	1110	1564.8	130.051	97-69-8	88064	C02847	HMDB00766	1.0096	0.3919	0.234	0.2904	0.347	0.7749	0.4639	0.6647	0.3338	0.3574	0.4937	0.5586	0.6866	0.6252	0.5426	0.4496	0.2653	0.367	0.5029	0.389	1.3951	0.8546	1.2369	1.4048	1.19	1.4231	0.9878	0.6871	0.4683	7.5736	22.1071	1.0418	0.7791	0.9153	1.3684	1.0073	0.3597
39	N-acetylasparagine	Amino Acid	Alanine and Aspartate Metabolism	33942	LC/MS Pos Early	100001257	785	175.071	4033-40-3	99715		HMDB06028	1.2347	0.9083	0.9016	0.9991	1.0516	0.4535	0.5568	0.9059	0.837	0.5831	0.9036	1.3903	0.8476	0.7674	0.5612	0.4776	0.5441	0.5917	0.4393	0.3607	0.6732	0.8271	2.3286	1.0642	0.8254	1.6533	0.9492	1.2652	0.5666	1.1025	1.2862	4.6456	1.0407	0.845	2.4246	0.6507	0.7463
35	N-acetylaspartate (NAA)	Amino Acid	Alanine and Aspartate Metabolism	22185	LC/MS Neg	100000787	620.5	174.041	997-55-7;997-55-7	65065	C01042	HMDB00812	2.4201	1.7947	0.6372	1.1955	1.7249	0.4945	0.9222	0.7656	1.1926	0.3675	0.7065	0.5084	1.0362	1.128	1.2689	0.4622	0.8507	2.0164	0.8995	0.2179	1.733	0.6578	1.4848	1.567	1.8088	1.2294	1.7728	0.9854	0.6497	2.1083	0.2642	0.7514	1.358	0.7261	1.5684	0.2843	0.6062
31	N-methylalanine	Amino Acid	Alanine and Aspartate Metabolism	37069	LC/MS Pos Early	100001823	1580	104.071	600-21-5	5288725	C02721	HMDB01906	0.2058	5.9162	0.2058	0.6837	0.4834	1.5211	0.8515	1.4457	0.6325	0.2058	0.2058	1.4592	0.983	1	0.2058	0.5524	0.2058	0.2058	0.635	0.2561	0.2058	4.1753	2.1415	0.849	1.2267	1.6898	1.3003	2.3337	0.2058	0.2058	0.2058	0.6953	0.6255	1.9818	0.5914	0.7716	1.6065
1145	erythronate*	Carbohydrate	Aminosugar Metabolism	42420	LC/MS Polar	100001320	2186	135.03	88759-55-1	2781043		HMDB00613	0.6628	0.6914	0.4322	0.7213	0.9539	1.3922	1.0322	0.5462	0.5395	0.7144	0.5242	0.5514	0.7615	0.7825	0.5134	0.5923	0.4054	0.2888	0.6665	0.6066	0.7766	1.7178	0.9701	1.5167	1.092	0.9991	1.901	0.9039	0.4316	0.746	3.5708	1.104	1.4193	0.7605	7.2281	1.524	0.674
1122	glucuronate	Carbohydrate	Aminosugar Metabolism	15443	LC/MS Polar	100000257	3233.3	193.035	207300-70-7	444791	C00191	HMDB00127	1.8128	0.5533	0.551	1.4329	0.9257	0.8123	1.4426	1.0183	0.4961	0.7338	0.6175	0.6507	1.2903	1.0894	0.4828	0.864	0.4588	0.5247	0.6318	0.5056	1.3646	1.5351	1.2074	1.809	1.0147	0.8822	1.438	0.8407	0.2893	2.269	2.1135	0.7773	0.6682	0.9498	2.1779	0.8102	0.6582
1135	N-acetyl-beta-glucosaminylamine	Carbohydrate	Aminosugar Metabolism	35469	LC/MS Neg	1216	759	219.099	4229-38-3	439454	C01239	HMDB01104	1.1812	1.7434	0.9857	0.8615	1.2085	0.9318	0.9665	0.9434	1.0765	0.5904	0.8637	1.4695	0.8256	0.7672	1.0887	0.8079	0.8682	0.9892	0.8045	0.6334	0.9343	1.3083	1.6644	1.4224	1.3098	0.9442	1.2272	1.9388	1.084	0.9028	1.1082	1.0393	0.8672	1.0009	1.6212	0.7502	0.8569
1128	N-acetylglucosamine 6-sulfate	Carbohydrate	Aminosugar Metabolism	21365	LC/MS Polar	100000700	1777	300.039	10357-00-3	193456	C04132	HMDB00841	1.1514	0.787	0.2943	0.1594	0.7704	0.5218	0.7564	0.5209	0.4421	0.6562	0.8817	0.0992	0.6111	0.2867	0.4229	0.5239	0.8738	1.8894	0.4318	0.8644	0.9928	1.4167	1.9951	1.8664	1.4667	1.256	1.1231	0.9943	0.8189	2.9759	0.0992	0.0992	0.4147	1.5073	0.1823	2.1583	1.0435
1147	N-acetylglucosamine/N-acetylgalactosamine	Carbohydrate	Aminosugar Metabolism	46539	LC/MS Pos Early	100006435	715	222.097		24139		HMDB00215	1.47	2.4686	1.0033	2.0356	2.7888	0.7391	1.5622	0.8923	0.7302	0.5417	1.66	1.2774	1.3036	0.9444	1.4343	0.4873	1.314	1.1667	1.0265	0.5337	1.4822	1.8428	2.1935	1.5341	1.8984	1.4278	1.3971	1.5853	0.9105	1.1009	0.0245	0.7353	0.7782	1.1622	0.9914	0.6548	1.1305
1144	N-acetylglucosaminylasparagine	Carbohydrate	Aminosugar Metabolism	48149	LC/MS Pos Early	1215	1212	336.14	2776-93-4	123826	C04540	HMDB00489	1.4336	0.6294	1.2742	0.957	1.3176	1.1332	1.5267	1.4123	1.0955	0.8149	0.3902	0.8687	1.2179	0.996	2.1584	0.6124	0.655	0.9854	0.3788	0.4538	2.0628	0.6626	0.5365	0.4235	0.5614	0.6169	0.6611	0.8834	0.8671	4.643	4.0464	1.1081	1.4679	1.0898	1.3037	0.7405	0.4649
1136	N-acetylmuramate	Carbohydrate	Aminosugar Metabolism	18354	LC/MS Neg	100000283	860	292.104	10597-89-4	5462244	C02713	HMDB60493	1.6068	4.6111	0.5504	2.0564	2.3979	1.0299	2.0334	2.244	1.3257	1.1689	1.7452	1.1791	1.6126	1.0478	0.5616	0.6553	0.8762	0.8794	0.3291	0.4449	0.8244	2.4297	2.7813	2.7456	2.8554	1.6127	2.6555	2.4661	0.7861	0.4866	0.0596	1.0035	1.2363	0.8873	0.7524	0.5431	0.636
1133	N-acetylneuraminate	Carbohydrate	Aminosugar Metabolism	32377	LC/MS Pos Early	1162	660	310.113	131-48-6	439197	C00270	HMDB00230	2.1043	2.1472	2.1166	3.5531	3.2477	0.8077	2.4479	1.0957	1.0374	1.5163	1.5773	1.2563	1.4014	1.6719	1.7958	0.6566	2.4493	2.0531	0.7551	0.4573	0.9974	1.9727	1.7468	1.4929	1.5629	1.1697	0.9364	1.2831	0.8754	0.5138	0.038	0.7254	1.0066	1.3382	0.6646	1.0256	0.9246
3655	gulonate*	Cofactors and Vitamins	Ascorbate and Aldarate Metabolism	46957	LC/MS Polar	100001586	2750	195.051	20246-53-1	9794176	C00257	HMDB03290	0.1316	0.1316	0.1316	0.1316	0.613	0.4318	0.1316	0.1479	0.1316	0.1316	0.1316	0.1316	0.1316	0.1316	0.1316	0.2811	0.1316	0.1316	0.1316	0.1316	0.2071	0.1316	0.1316	0.2433	0.4277	0.1316	0.296	0.1316	0.1316	1.6804	55.7988	2.2998	0.1316	0.1316	70.8121	0.1316	0.1316
3654	oxalate (ethanedioate)	Cofactors and Vitamins	Ascorbate and Aldarate Metabolism	20694	LC/MS Neg	100000841	603	88.988	144-62-7	971	C00209	HMDB02329	0.716	0.9431	0.7753	0.9886	0.9201	1.1525	0.9276	0.8942	0.9062	1.0309	1.1465	1.1763	1.248	0.8965	1.3288	1.0615	1.1041	1.1161	1.0993	1.6029	0.7901	0.9482	0.8382	0.9514	0.9877	1.0488	0.8969	1.1621	0.7575	0.8115	1.4271	1.1197	1.0727	0.9133	0.9938	1.1171	0.7475
3651	threonate	Cofactors and Vitamins	Ascorbate and Aldarate Metabolism	27738	LC/MS Polar	100001022	2384	135.03	70753-61-6	151152	C01620	HMDB00943	0.662	0.2968	0.947	0.7673	0.8637	1.7181	0.7558	0.6237	0.6375	1.2628	0.3077	0.342	0.7685	0.9544	0.8861	1.0844	0.5453	0.656	0.8615	1.1858	0.9963	1.9355	0.6523	1.1294	0.2968	0.6518	1.2315	0.5069	0.3907	1.7181	43.1697	1.2358	1.1947	1	11.0374	2.6038	0.4991
4346	3-deoxyoctulosonate	Xenobiotics	Bacterial/Fungal	43805	LC/MS Polar	100000095	2706.7	237.062	103404-70-2	4636210			0.7507	1.2457	0.1519	2.1866	3.7884	0.7875	1.4464	0.1519	0.1519	0.1519	0.1667	0.1519	1.2375	1.099	0.9301	1.1231	0.1519	0.1519	0.1519	0.7572	2.0471	0.5463	0.4864	0.2391	0.1519	0.1519	0.4547	0.1519	0.1519	0.4535	5.7215	0.1519	0.1519	0.4667	0.1519	3.3805	0.632
3829	2-(4-hydroxyphenyl)propionate	Xenobiotics	Benzoate Metabolism	35632	LC/MS Neg	100001622	1797.3	165.056	938-96-5	102526	C03080	HMDB41683	0.5167	0.103	0.2616	0.1661	0.3693	1.269	0.1906	0.9882	0.7835	0.6444	0.4622	0.299	1.0108	0.9129	0.5569	0.6596	0.3215	0.3016	0.8403	1.0618	0.7613	1.6197	0.7947	0.807	0.9806	0.9565	1.5812	1.5247	0.7694	0.6993	0.0851	1.0865	1.4186	1.2416	0.9436	0.7088	0.1156
3770	2,4,6-trihydroxybenzoate	Xenobiotics	Benzoate Metabolism	35892	LC/MS Neg	100001718	1574	169.014	83-30-7	66520		HMDB29649	0.7682	0.4444	0.8633	0.7464	0.8004	1.5032	1.6468	0.6892	0.8461	0.5555	0.5232	0.4297	0.6293	0.4297	0.9993	1.3681	0.9871	0.7636	2.2535	1.8484	1.2324	0.7633	0.8224	0.7323	0.4297	0.655	1.4127	0.4817	1.0286	3.0575	0.9119	0.6209	0.4297	0.4297	0.8348	1.7305	1.6443
3830	3-(3-hydroxyphenyl)propionate	Xenobiotics	Benzoate Metabolism	35635	LC/MS Neg	100001624	1980	165.056	621-54-5	91	C11457	HMDB00375	0.1699	0.0033	0.339	0.2156	0.0946	0.5509	2.893	0.5452	1.2073	2.3781	1.7877	0.207	0.9561	0.8259	1.0223	2.3857	1.0597	1.1101	3.6736	2.7968	2.4483	0.8785	0.0555	0.1637	0.1742	0.0717	5.8573	0.1109	1	1.7132	0.0033	0.6286	0.8764	0.4288	3.0434	5.8534	3.1082
3827	3-(3-hydroxyphenyl)propionate sulfate	Xenobiotics	Benzoate Metabolism	45415	LC/MS Neg	100005391	1294	245.013	86321-32-6	187488			0.0903	0.0903	0.1925	0.309	0.1654	0.7636	0.7162	0.3992	0.9004	1.0102	0.6367	0.0903	0.3573	1.3029	0.608	0.5106	0.6506	0.6605	1.6609	0.9699	0.6393	0.2244	0.0903	0.1097	0.0903	0.0903	2.6548	0.0903	0.4028	18.8948	5.8269	3.4768	0.4239	0.3098	31.804	3.2376	1.016
3831	3-(4-hydroxyphenyl)propionate	Xenobiotics	Benzoate Metabolism	39587	LC/MS Neg	100002914	1670	165.056	501-97-3	10394	C01744	HMDB02199	0.372	0.0778	0.2974	0.1661	0.0778	0.3234	4.1586	0.3021	0.5161	3.5326	2.4235	0.2997	0.4547	0.6094	0.5974	4.268	1.3761	1.5248	7.2945	4.3626	0.9604	0.7594	0.1943	0.5176	0.3098	0.2224	11.6215	0.1539	0.349	3.5549	0.0778	0.5897	0.544	0.4873	1.0396	11.4349	4.1695
3773	3,4-dihydroxybenzoate	Xenobiotics	Benzoate Metabolism	18292	LC/MS Neg	100000440	729	153.019	99-50-3	72	C00230	HMDB01856	0.6836	1.7212	0.5283	0.7859	0.7205	0.5024	0.8295	0.2869	0.6372	0.6515	0.4621	0.5494	1.2388	0.7422	1.8081	1.3633	0.4314	0.5598	1.6368	2.0813	1.1189	0.8462	0.2869	0.2869	0.3705	0.6794	1.0024	0.2869	0.2869	5.3745	0.4468	0.8487	1.0922	0.8101	1.305	2.8352	1.0647
3832	3-phenylpropionate (hydrocinnamate)	Xenobiotics	Benzoate Metabolism	15749	LC/MS Neg	100000010	2860	149.061	501-52-0	107	C05629	HMDB00764	0.8495	0.5256	0.6239	0.291	0.567	1.3895	0.01	2.6994	0.3124	0.028	0.0331	1.4762	2.3277	0.8346	0.2711	0.01	0.01	0.0117	0.01	0.01	1.4675	7.4506	2.9915	2.8021	3.1674	4.3801	0.1124	6.0478	0.5088	0.0259	0.01	1.8473	2.5319	2.2163	3.3391	0.01	0.0875
3768	4-hydroxybenzoate	Xenobiotics	Benzoate Metabolism	21133	LC/MS Neg	100000862	820	137.024	99-96-7	135	C00156	HMDB00500	0.9428	0.9814	0.2814	0.3603	0.9385	1.8079	1.1309	1.2707	0.5432	0.4755	0.2985	0.9334	0.8977	1.7094	1.3777	0.9988	0.3123	0.2071	2.0791	1.5029	4.4487	3.5372	0.8658	1.1418	0.9565	0.5332	1.2988	0.6226	0.766	7.1763	0.2071	1.2457	1.793	0.7987	1.4357	4.042	0.4758
3752	4-hydroxyhippurate	Xenobiotics	Benzoate Metabolism	35527	LC/MS Neg	100001423	1475	194.046	2482-25-9	151012		HMDB13678	0.052	0.052	0.052	0.052	0.052	0.1667	0.052	0.052	0.052	0.052	0.052	0.052	0.052	0.052	0.052	0.052	0.052	0.052	0.052	0.052	0.052	0.052	0.052	0.052	0.052	0.052	0.052	0.052	0.052	0.161	1.273	0.6494	0.052	0.052	3.1213	0.052	0.052
3758	benzoate	Xenobiotics	Benzoate Metabolism	15778	LC/MS Neg	100000008	1750	121.029	65-85-0	243	C00180	HMDB01870	1.1261	0.5432	0.571	0.9082	0.8151	1.0439	0.9049	1	0.7212	1.1127	0.8357	0.6313	0.6119	1.4596	0.6852	0.5432	0.5432	1.0131	1.5516	0.5432	1.562	0.9856	1.3132	1.6071	0.9108	1.1828	0.5432	1.1344	0.6954	0.9985	0.5725	1.4761	1.683	0.9253	2.1804	1.2123	0.9515
3776	catechol sulfate	Xenobiotics	Benzoate Metabolism	35320	LC/MS Neg	100001605	1906	188.986	4918-96-1	3083879		HMDB59724	0.0873	0.0873	0.0873	0.1421	0.0873	0.4495	0.0873	0.0873	0.0873	0.0873	0.0873	0.0873	0.0873	0.1952	0.0873	0.0873	0.0873	0.0873	0.0873	0.0873	0.0873	0.1277	0.6344	0.0873	0.0873	0.0873	0.0873	0.0873	0.0873	4.5246	0.0873	2.1281	0.0873	0.3589	60.0762	0.3693	0.0873
3744	hippurate	Xenobiotics	Benzoate Metabolism	15753	LC/MS Neg	100000014	2106.9	178.051	495-69-2	464	C01586	HMDB00714	3.4392	0.3413	0.4478	1.2478	1.7324	83.6329	0.1218	0.5606	2.4486	0.1218	0.1218	7.3947	0.3297	1.633	1.8219	0.1577	0.1218	0.1218	0.19	0.1218	1.6246	0.1218	0.6053	1.128	1.5547	0.6818	0.2784	0.7681	1.1053	7.1085	0.5155	206.072	0.2857	7.3567	1078.58	0.668	0.1218
3816	p-cresol sulfate	Xenobiotics	Benzoate Metabolism	36103	LC/MS Neg	100001315	2890	187.007	3233-57-7	4615423		HMDB11635	0.4149	0.4149	0.4149	0.4149	0.4149	0.4149	0.4149	0.4149	0.4149	0.4149	0.7281	0.4149	0.4149	0.4149	0.4149	0.4149	0.8821	1.668	0.4149	0.4149	0.4149	0.4149	0.4817	0.4149	0.4149	0.4149	0.4149	0.4149	0.4149	1.0262	0.4149	0.786	0.4149	0.4149	5.2867	0.4149	0.4149
3681	biotin	Cofactors and Vitamins	Biotin Metabolism	568	LC/MS Pos Early	251	2253	245.095	58-85-5	171548	C00120	HMDB00030	1.3148	2.9605	2.0515	2.5337	2.6529	0.8949	1	0.8022	1.3178	0.6424	2.2504	2.9257	2.9715	1.2079	1.6796	1.0145	2.3139	3.3416	1.1101	0.4315	0.6743	1.9836	1.7716	0.5798	1.8286	0.7056	0.5418	0.2554	0.2277	0.6381	0.7898	1.6647	0.8021	0.7248	0.9799	1.2325	2.3656
1532	carnitine	Lipid	Carnitine Metabolism	15500	LC/MS Pos Early	100000007	1978	162.112	461-05-2	10917	C00318	HMDB00062	1.5484	2.7333	0.8721	2.019	2.2202	1.1659	1.1454	0.4116	0.9604	0.4068	0.296	0.4533	0.6286	0.5915	1.6389	1.1184	0.8735	2.0455	0.522	0.2752	0.731	0.6045	0.7119	1.0448	0.4692	0.6364	0.6658	0.5216	0.7967	2.078	0.9251	0.501	0.7611	0.5707	7.2294	1.0877	0.69
1531	deoxycarnitine	Lipid	Carnitine Metabolism	36747	LC/MS Pos Early	100001662	2052	146.118	6249-56-5	134	C01181	HMDB01161	2.1017	7.9281	0.3331	2.0954	4.3712	1.6666	2.947	2.5841	0.4727	0.7767	2.3969	1.9157	0.486	1.1237	0.7527	0.7296	1.244	2.0374	0.5636	0.5429	0.7117	0.9802	1.1624	1.6778	3.3641	2.0032	1.0082	3.0833	0.6832	1.3773	0.232	0.7389	1.3135	0.6695	1.8326	0.7785	1.2335
2501	ceramide (d18:1/14:0, d16:1/16:0)*	Lipid	Ceramides	57432	LC/MS Pos Late	100015735	2477	510.488					0.8294	1.131	0.5627	1.229	1.6525	1.1069	1.1278	0.6363	0.5537	0.6409	0.9049	0.7834	0.8149	0.5916	0.7386	0.6725	0.8919	0.605	1.0373	0.3187	0.9148	1.0438	1.7461	3.3115	1.0417	1.1153	1.3595	0.8192	0.8948	3.4577	3.7516	0.8712	1.8125	0.9738	0.748	0.6331	0.542
2502	ceramide (d18:1/17:0, d17:1/18:0)*	Lipid	Ceramides	57434	LC/MS Pos Late	100015737	3055	552.535					0.355	0.5289	0.5892	0.8095	1.6917	0.4978	0.8308	0.2217	0.5279	0.2217	0.2217	0.6112	0.6089	0.2217	0.6194	0.4072	0.2217	0.5577	0.6133	0.2217	0.5243	0.2217	1.6316	2.6898	0.7861	0.6995	1.574	0.2217	0.6002	5.027	3.5294	0.5501	1.2735	0.2217	0.3695	0.3517	0.2217
2504	ceramide (d18:1/20:0, d16:1/22:0, d20:1/18:0)*	Lipid	Ceramides	57440	LC/MS Pos Late	100015755	3920	594.582					0.6013	1.3501	2.2803	1.5408	3.1603	1.2127	0.6585	0.4677	1.1235	0.6598	0.8304	1.6448	0.695	1.2804	2.6863	0.1053	1.0647	0.9439	0.8596	0.4751	0.6035	0.3634	1.393	1.6766	0.6659	1.0881	0.8834	0.1283	0.6529	1.1778	2.673	1.4377	0.7014	0.4082	1.027	0.1053	0.1053
2477	N-(2-hydroxypalmitoyl)-sphingosine (d18:1/16:0(2OH))	Lipid	Ceramides	57697	LC/MS Pos Late	100015642	2692	554.514	34839-02-6				0.9872	1.7287	1.8191	2.3111	7.1635	1.3591	1.1593	0.6112	1.3168	1.373	1.609	2.2542	1.0903	1.1677	3.0528	0.5335	0.7939	0.6439	1.6357	0.7396	0.8553	0.4784	0.8758	1.5556	0.6413	1.0313	0.9725	0.9564	0.9062	1.2517	1.3569	1.4376	1.2529	0.7357	1.4926	0.4485	0.2527
2480	N-oleoyl-sphingosine (d18:1/18:1)*	Lipid	Ceramides	19385	LC/MS Pos Late	100000631	2848	564.535	5966-28-9	5283563		HMDB04948	1.059	1.6789	1.6777	2.3196	7.5228	0.5113	1.0213	0.6049	1.0164	0.6468	0.8984	1.0108	0.6976	0.6512	2.6016	0.0941	2.9995	2.9627	1.2539	0.3669	0.3088	0.8611	1.3777	1.4762	1.0836	0.4798	1.5389	0.4295	0.6383	2.7923	6.0773	0.8933	0.4807	0.8555	0.3008	0.1414	0.5234
2485	N-palmitoyl-sphingadienine (d18:2/16:0)*	Lipid	Ceramides	57416	LC/MS Pos Late	100015609	2490	536.504					0.9056	1.2492	0.3375	1.2492	2.4514	0.8784	1.0747	0.6687	0.4685	0.4684	0.8647	0.9799	0.2738	0.5694	0.9599	0.6275	0.9808	0.9515	1.1986	0.2738	1.0192	0.9332	1.5667	4.4122	1.7191	0.9205	1.8685	0.514	0.6334	7.0252	8.1704	0.5254	1.6913	0.7634	0.3669	0.5833	0.6194
2476	N-palmitoyl-sphingosine (d18:1/16:0)	Lipid	Ceramides	44877	LC/MS Pos Late	1518	2893	538.519	24696-26-2	5283564		HMDB04949	0.6911	0.6601	0.5689	0.902	1.0304	0.8086	0.9987	0.6943	0.6063	0.6358	0.65	0.7431	0.8705	0.5562	0.7306	0.6479	0.5494	0.4582	0.7345	0.3154	0.9933	1.0963	1.6719	3.0555	1.2505	1.0397	1.8356	0.5599	0.8094	4.2513	4.5946	0.7987	1.7298	1.1414	0.7255	0.6143	0.7016
2479	N-stearoyl-sphingosine (d18:1/18:0)*	Lipid	Ceramides	54979	LC/MS Pos Late	1547	3392	566.551	104404-17-3	5283565		HMDB04950	0.5945	1.3267	1.8373	2.0041	4.5048	0.7319	0.7455	0.5577	1.2119	0.5484	0.9131	1.1073	0.8295	0.888	2.0843	0.2936	1.1786	1.2462	1.0024	0.4551	0.5356	0.7664	1.4726	2.204	0.8924	0.8285	1.3722	0.3262	0.8153	3.3981	5.9076	1.0065	0.7403	0.7994	0.6768	0.2553	0.4157
2483	N-tetracosadienoyl-sphingosine (d18:1/24:2)*	Lipid	Ceramides	57441	LC/MS Pos Late	100015702	3858	646.613					0.2764	0.2764	0.384	0.4374	1.9638	0.5786	0.2764	0.2764	0.2764	0.2764	0.4265	0.6631	0.5657	0.3513	0.9446	0.2764	0.2764	0.6509	0.6478	0.2764	0.2764	0.2764	0.2764	2.797	0.2764	0.3224	1.1462	0.2764	0.561	6.7783	3.5048	0.4987	0.3681	0.2764	0.2764	0.2764	0.2764
4837	2-aminophenol sulfate	Xenobiotics	Chemical	43266	LC/MS Neg	100004322	1677	188.002		181670		HMDB61116	0.2044	0.2044	1.246	0.2044	0.6848	1.4364	0.5874	0.3514	0.5874	0.2044	0.2044	0.3457	0.2044	0.8848	0.2044	0.2274	2.3108	0.2044	1.3746	0.2044	0.2044	0.2044	2.1898	0.2044	0.6354	0.2044	0.4256	0.2044	0.2044	2.6788	0.2044	1.7963	0.5847	0.4109	18.7644	1.7536	0.2044
4937	4-thiouracil	Xenobiotics	Chemical	22117	LC/MS Neg	100000805	1345	126.997	591-28-6	2734394			5.3517	4.9948	1.2352	3.0024	5.1015	0.2606	2.1693	1.6458	1.0596	1.0138	2.0373	2.6102	1.1108	1.6273	0.8969	0.3971	1.0598	2.1491	0.0834	0.2303	0.5517	1.0771	3.2503	0.9504	4.1365	1.1545	1.4415	0.989	0.2756	0.2586	0.0601	0.9956	0.3339	0.2973	1.4416	0.1073	0.6664
4795	diethanolamine	Xenobiotics	Chemical	20691	LC/MS Pos Early	100000837	1960	106.086	111-42-2	8113	C06772	HMDB04437	0.9148	1.4544	1.035	1.3059	0.9855	0.896	0.7376	1.0154	2.2587	0.6829	1.1143	0.6979	0.9285	1.374	0.7244	0.9485	0.8337	1.3151	0.7853	0.6572	1.5994	3.9971	2.0878	1.2787	0.8468	1.6094	1.027	1.0539	1.1619	2.5627	0.2526	1.3626	0.8942	1.4296	2.1016	2.2583	1.9424
4819	O-sulfo-L-tyrosine	Xenobiotics	Chemical	45413	LC/MS Neg	100005384	990	260.023		514186			0.2835	0.2835	0.2835	0.7909	1.2149	1.9898	0.2835	0.645	0.8607	0.2835	0.6225	0.9194	0.2835	0.5752	0.2835	0.2835	0.2835	0.5245	0.2835	0.2835	0.2835	0.2835	2.0297	0.696	1.2732	0.4626	1.0095	0.3687	0.2835	3.8094	13.8051	2.7463	0.2835	0.4518	8.5694	0.5218	0.2835
4923	succinimide	Xenobiotics	Chemical	41888	LC/MS Polar	100003696	2155	116.035	123-56-8	11439	C07273		0.6069	1.0477	1.119	1.382	1.3495	0.863	0.9646	1.067	1.0777	0.722	1.221	1.0022	1.2395	1.1112	0.9617	0.8451	0.8629	0.8599	1.1134	0.8439	0.744	1.0503	0.9007	0.7118	0.8901	1.0614	1.0471	1.1983	0.8611	0.9595	1.3884	0.9404	0.9729	0.9698	1.2518	0.9636	0.8197
4816	sulfate*	Xenobiotics	Chemical	46960	LC/MS Neg	100002528	616	96.9601	14808-79-8	1118	C00059	HMDB01448	1.2959	1.4764	1.3575	1.5793	2.3183	0.739	1.4671	1.1038	1.0486	0.9347	1.2535	1.055	1.1798	1.4941	1.6091	1.0565	1.1061	1.4888	1.3648	1.2187	0.8102	1.3482	1.3412	1.1935	1.5527	1.0161	1.4834	1.125	0.5775	0.629	1.798	0.9839	0.8744	0.9187	1.9937	0.9229	0.6699
4955	thioproline	Xenobiotics	Chemical	53231	LC/MS Pos Early	100009232	1250	134.027	34592-47-4	93176			0.2394	1.0572	0.2394	0.3591	0.6072	0.2394	0.2394	0.2394	0.7395	0.2394	0.808	1.2955	0.358	0.6866	0.5315	0.455	0.2394	0.2394	0.2394	0.4227	1.1304	1.3801	2.8932	0.6322	2.6672	1.5433	1.1409	1.361	0.9157	4.5572	4.8701	0.2394	0.5499	0.2394	0.7586	1.2934	0.3734
411	creatine	Amino Acid	Creatine Metabolism	27718	LC/MS Pos Early	1221	1947	132.077	57-00-1	586	C00300	HMDB00064	0.2887	7.0623	0.2102	0.4622	1.114	1.3197	0.5559	0.4591	0.1559	0.1861	0.4867	0.1025	0.0624	0.1754	1.5656	1.0116	0.1768	0.2835	0.3572	0.6811	0.58	3.695	4.0973	4.0754	2.2351	2.2322	0.9794	0.4821	0.258	6.6682	6.397	0.9666	1.824	0.3754	3.8232	0.4734	0.0611
412	creatinine	Amino Acid	Creatine Metabolism	513	LC/MS Pos Early	275	2055	114.066	60-27-5	588	C00791	HMDB00562	0.1091	4.0523	0.1736	0.3417	22.1829	3.0343	0.2568	0.594	0.223	0.0761	0.1032	0.3562	0.0894	0.3188	0.5187	0.6017	0.1427	0.1984	0.1909	0.2407	0.9802	2.0791	25.7628	3.8225	3.5741	1.3574	0.3556	0.5104	0.5378	8.1396	5.2054	4.4741	1.1272	0.4689	21.0849	0.5901	0.1075
410	guanidinoacetate	Amino Acid	Creatine Metabolism	43802	LC/MS Pos Early	344	1937	118.061	352-97-6	763	C00581	HMDB00128	0.5815	0.5289	0.4936	0.8689	0.9758	5.62	0.476	0.8284	0.8224	0.5179	0.4617	1.4414	0.5662	1.0601	1.2463	0.6385	0.5412	0.9193	0.8071	0.5323	1.4	0.671	0.9346	1.8454	0.6474	0.6685	0.7049	0.8095	1.0954	2.4088	5.1169	11.8489	1.499	1.2798	50.5717	1.5813	0.7832
2381	diacylglycerol (14:0/18:1, 16:0/16:1) [1]*	Lipid	Diacylglycerol	54953	LC/MS Pos Late	100010934	3057	584.525					1.1968	1.0622	0.6899	0.3076	1.0852	1.1795	0.5974	1.2169	0.9646	1.0175	1.1377	0.3076	0.3076	0.3076	0.3076	0.7855	0.5358	0.3076	0.4826	1.3638	2.0608	1.9722	1.1776	2.1584	1.2335	1.212	0.5057	1.0598	1.1936	1.4704	0.3076	0.3076	1.2141	1.0491	0.4692	0.9744	1.407
2382	diacylglycerol (14:0/18:1, 16:0/16:1) [2]*	Lipid	Diacylglycerol	54954	LC/MS Pos Late	100010935	3183	584.525					1.0989	1.3094	0.7216	1.0008	1.6219	1.6023	0.4972	1.3632	0.8815	1.0851	1.4454	0.4896	0.4737	0.406	0.3228	0.9786	0.4911	0.3454	0.3892	1.1917	1.5629	2.2822	1.9116	2.7415	1.9313	1.7431	0.9881	1.6064	1.0869	1.3498	0.7408	0.3271	0.8958	1.1883	0.8251	0.8509	1.4155
2383	diacylglycerol (16:1/18:2 [2], 16:0/18:3 [1])*	Lipid	Diacylglycerol	54966	LC/MS Pos Late	100010940	2733	608.525					2.3502	2.1473	1.1587	1.1865	1.5715	1.1709	1.8681	2.2653	0.5527	1.1843	1.4465	0.8365	0.3461	0.315	0.787	2.226	0.516	0.6331	0.3244	2.3895	2.317	2.0208	1.0062	2.4418	0.7319	1.605	1.2461	1.6541	0.9584	1.1801	0.7888	0.3316	0.3249	1.0454	0.639	1.1336	1.5055
2428	linolenoyl-linolenoyl-glycerol (18:3/18:3) [1]*	Lipid	Diacylglycerol	54951	LC/MS Pos Late	100010932	2229	630.509				HMDB07278	3.3341	2.4709	1.2152	1.022	1.6137	1.1925	2.1898	2.612	0.6021	1.0511	1.5155	0.8483	0.2968	0.5582	0.8777	2.5874	0.5734	0.7038	0.4656	2.9277	3.1799	2.9053	0.9359	2.5835	0.8336	1.7935	1.3986	2.0844	1.0163	1.3465	0.5053	0.3918	0.3976	1.185	0.7596	1.2035	1.6073
2429	linolenoyl-linolenoyl-glycerol (18:3/18:3) [2]*	Lipid	Diacylglycerol	54952	LC/MS Pos Late	100010933	2268	630.509				HMDB07278	2.1618	2.1919	1.1141	1.2411	1.3335	0.95	1.948	2.5697	0.5081	1.1887	1.6233	0.7746	0.3628	0.3721	0.6945	2.17	0.4721	0.635	0.2738	2.305	2.3172	2.1607	0.9374	2.1969	0.8232	1.8797	1.2593	1.9212	0.77	1.4163	0.8993	0.3969	0.2534	0.9878	0.5062	0.997	1.7997
2434	linoleoyl-arachidonoyl-glycerol (18:2/20:4) [1]*	Lipid	Diacylglycerol	54955	LC/MS Pos Late	100010922	2590	658.541				HMDB07257	0.9098	0.7476	0.1317	0.543	0.7755	0.1317	0.8711	0.1317	0.1317	0.1317	0.1317	0.1317	0.1317	0.1317	0.1317	0.7386	0.1317	0.1317	0.1317	0.1317	0.1317	0.7831	0.5216	3.325	0.644	0.1317	0.832	0.1317	0.1317	3.7498	2.2912	0.1317	0.1317	0.2693	0.1317	0.1317	0.1317
2435	linoleoyl-arachidonoyl-glycerol (18:2/20:4) [2]*	Lipid	Diacylglycerol	54956	LC/MS Pos Late	100010923	2650	658.541				HMDB07257	1.1466	1.3485	0.8077	1.8401	2.1296	0.1821	1.8148	0.9247	0.1821	0.6286	1.0828	0.3109	1.0081	0.3865	0.3485	1.3949	0.5987	0.656	0.1821	0.1821	0.9299	1.2101	1.7034	7.1089	1.5976	0.8692	2.0736	0.4982	0.1821	11.9504	9.8474	0.1821	0.1821	1.0072	0.4544	0.4394	0.48
2439	linoleoyl-docosahexaenoyl-glycerol (18:2/22:6) [2]*	Lipid	Diacylglycerol	54950	LC/MS Pos Late	100010929	2500	682.541				HMDB07266	0.1459	0.1902	0.1459	0.7024	0.5004	0.1459	0.3139	0.1459	0.1459	0.1459	0.2179	0.1459	0.1459	0.1459	0.1459	0.1459	0.1459	0.1459	0.1459	0.1459	0.1459	0.1459	0.1459	1.4201	0.1459	0.1459	0.4209	0.1459	0.1459	3.9659	3.2852	0.1459	0.1459	0.1459	0.1459	0.1459	0.1459
2426	linoleoyl-linolenoyl-glycerol (18:2/18:3) [1]*	Lipid	Diacylglycerol	54963	LC/MS Pos Late	100010926	2426	632.525				HMDB07249	3.2724	2.4773	1.1194	1.0302	1.566	1.2197	2.1615	2.681	0.5865	1.2438	1.4268	0.8584	0.3328	0.4291	0.8943	2.1902	0.6405	0.9177	0.3634	2.6935	2.6848	2.547	0.998	2.6662	0.8245	1.6297	1.234	1.9539	1.0343	1.1762	0.4681	0.4113	0.4182	1.1423	0.6509	1.0476	1.559
2427	linoleoyl-linolenoyl-glycerol (18:2/18:3) [2]*	Lipid	Diacylglycerol	54964	LC/MS Pos Late	100010927	2478	632.525				HMDB07250	2.0729	2.3056	1.2024	1.3061	1.4261	0.9748	1.8027	2.401	0.5845	1.2055	1.6265	0.871	0.4099	0.4014	0.7075	2.2088	0.5336	0.731	0.2487	2.1761	2.2796	1.911	1.0312	2.0416	0.9225	1.8052	1.2043	1.7689	0.7987	1.3411	0.8017	0.3854	0.2881	0.9992	0.5582	0.9549	1.6715
2424	linoleoyl-linoleoyl-glycerol (18:2/18:2) [1]*	Lipid	Diacylglycerol	54968	LC/MS Pos Late	100010941	2720	634.541				HMDB07248	2.7385	2.4038	1.3354	1.1073	1.5008	1.2155	1.9374	2.5258	0.6288	1.2749	1.4884	0.9542	0.3629	0.4589	1.0048	2.3604	0.7435	0.9733	0.3294	2.6204	2.6147	1.4968	0.9691	2.3666	0.8159	1.4283	1.1265	1.5749	1.1076	1.1378	0.5125	0.4008	0.3839	1.0926	0.6153	1.1161	1.466
2425	linoleoyl-linoleoyl-glycerol (18:2/18:2) [2]*	Lipid	Diacylglycerol	54969	LC/MS Pos Late	100010942	2790	634.541				HMDB07248	2.2608	2.5574	1.666	1.418	1.765	0.926	1.9026	2.5373	0.6196	1.3055	1.8677	0.9107	0.5111	0.4773	0.7064	2.291	0.7522	0.7187	0.3255	2.4831	2.4972	1.5935	0.9457	2.4575	1.0268	1.8729	1.2929	1.7944	1.1865	1.3417	0.7202	0.4585	0.2127	0.9978	0.5297	0.9783	1.7139
2433	oleoyl-arachidonoyl-glycerol (18:1/20:4) [2]*	Lipid	Diacylglycerol	54961	LC/MS Pos Late	100010937	2990	660.556				HMDB07228	0.5604	0.6218	0.2514	0.8464	2.6157	0.2514	0.7815	0.6069	0.2514	0.2514	0.8153	0.2514	0.2514	0.2514	0.2514	0.2514	0.2514	0.2514	0.2514	0.2514	0.2514	0.2514	1.6981	4.1772	1.0081	0.2514	1	0.2514	0.2514	4.1483	4.5622	0.2514	0.2514	0.5275	0.2514	0.2514	0.2514
2422	oleoyl-linolenoyl-glycerol (18:1/18:3) [2]*	Lipid	Diacylglycerol	54970	LC/MS Pos Late	100010944	2819	634.541				HMDB07220	2.6133	2.8879	1.4323	1.5389	1.7428	1.0536	1.9505	2.5091	0.6394	1.2852	1.7247	1.0247	0.4556	0.4288	0.7339	2.6142	0.633	0.8089	0.2477	2.488	2.5553	2.246	1.0287	1.9239	0.8898	1.945	1.1096	1.8472	1	1.1146	0.6935	0.426	0.3047	1.0754	0.5262	0.9573	1.7902
2419	oleoyl-linoleoyl-glycerol (18:1/18:2) [1]	Lipid	Diacylglycerol	46798	LC/MS Pos Late	100002989	3115	636.556	106292-55-1			HMDB07219	2.7496	2.3617	1.4633	1.1666	1.642	1.158	1.8864	2.4414	0.7059	1.254	1.3479	1.0249	0.3368	0.4321	1.0448	2.2885	0.818	1.2	0.2975	2.6434	2.586	1.7872	0.883	2.3398	0.7739	1.4109	0.9341	1.2649	1.1256	1.0251	0.47	0.3928	0.3832	1.0987	0.6353	1.1175	1.3344
2420	oleoyl-linoleoyl-glycerol (18:1/18:2) [2]	Lipid	Diacylglycerol	46799	LC/MS Pos Late	100002990	3223	636.556	104346-53-4			HMDB07219	1.8834	2.3886	1.2455	1.3019	1.7355	1.0822	1.6134	2.195	0.6761	1.1694	1.5963	1.0857	0.4338	0.4002	0.8154	1.927	0.6215	0.9382	0.2026	1.9017	1.8079	1.7373	1.2174	1.968	0.9583	1.7394	1.0896	1.6676	0.9455	1.233	0.6705	0.4512	0.2865	0.9644	0.5763	0.8813	1.4828
2416	oleoyl-oleoyl-glycerol (18:1/18:1) [1]*	Lipid	Diacylglycerol	54945	LC/MS Pos Late	100010918	3571	638.572				HMDB07218	2.4491	2.4548	1.3196	1.0367	1.545	1.4211	1.7365	2.2196	0.6694	1.1504	1.5109	1.043	0.3559	0.4549	0.9214	2.0183	0.6303	1.0215	0.2741	2.4708	2.1097	2.1571	1.0502	2.279	0.8205	1.6051	0.9995	1.471	1.1519	1.0069	0.4363	0.3141	0.47	0.9947	0.7168	1.0001	1.5029
2417	oleoyl-oleoyl-glycerol (18:1/18:1) [2]*	Lipid	Diacylglycerol	54946	LC/MS Pos Late	100010919	3695	638.572				HMDB07218	1.6197	2.5277	1.4466	1.2427	1.627	1.1557	1.5219	2.3155	0.6818	1.2013	1.6806	1.1684	0.3394	0.3279	0.811	1.8987	0.5216	0.8314	0.1488	1.8343	1.7336	1.6896	1.3796	1.9264	0.8708	2.1715	0.9777	1.6823	1.0117	1.2381	0.6478	0.4482	0.2955	0.9182	0.5841	0.7888	1.5133
2405	palmitoleoyl-linoleoyl-glycerol (16:1/18:2) [1]*	Lipid	Diacylglycerol	54967	LC/MS Pos Late	100010930	2664	608.525				HMDB07132	2.3381	2.3584	0.8992	0.864	1.5403	1.2368	1.9142	2.4394	0.7468	1.1992	1.1767	0.933	0.2884	0.2884	0.95	2.1497	0.375	0.9111	0.2884	2.5899	2.7669	2.3663	1.0126	2.6644	0.8244	1.5747	0.7248	1.554	1.2221	1.1744	0.6836	0.2884	0.2884	1.4331	0.3227	1.0614	1.3885
2402	palmitoyl-linolenoyl-glycerol (16:0/18:3) [2]*	Lipid	Diacylglycerol	54965	LC/MS Pos Late	100010939	2834	608.525				HMDB07105	1.9577	2.1662	1.2801	1.333	1.537	1.0687	1.8273	2.3452	0.5346	1.145	1.5271	0.8224	0.3167	0.2539	0.7402	2.3237	0.3729	0.5083	0.2396	2.3802	2.0449	1.8579	0.9904	2.0521	0.669	1.901	1.1543	1.7107	0.8609	1.1941	0.6922	0.3706	0.2383	0.8928	0.5842	1.0518	1.7061
2400	palmitoyl-linoleoyl-glycerol (16:0/18:2) [1]*	Lipid	Diacylglycerol	52633	LC/MS Pos Late	100009052	3080	610.541		9543695		HMDB07103	2.364	1.9258	1.3579	1.1962	1.5337	1.2132	1.9211	2.3041	0.6334	1.254	1.1952	0.9168	0.276	0.3177	1.0118	2.4924	0.5701	0.814	0.3649	2.8593	2.4883	1.5992	0.86	2.4669	0.645	1.4204	0.9837	1.2173	1.1253	1.112	0.5267	0.3834	0.3892	1.0613	0.7354	1.3553	1.4082
2401	palmitoyl-linoleoyl-glycerol (16:0/18:2) [2]*	Lipid	Diacylglycerol	52634	LC/MS Pos Late	100009055	3197	610.541				HMDB07103	1.4737	1.7096	1.0396	1.1949	1.4141	1.0302	1.4718	1.8472	0.5363	1.0445	1.2749	0.8823	0.3259	0.2712	0.6956	1.8888	0.3759	0.5606	0.2124	1.8144	1.5869	1.4527	1.0093	1.8733	0.6686	1.5591	1.0313	1.4615	0.8542	1.1621	0.6817	0.3939	0.2526	0.804	0.5864	0.9282	1.4099
2398	palmitoyl-oleoyl-glycerol (16:0/18:1) [1]*	Lipid	Diacylglycerol	54943	LC/MS Pos Late	100010916	3562	612.556			C13861	HMDB07102	2.3852	2.2419	1.1505	1.0795	1.6835	1.4321	1.6722	2.1644	0.6241	1.1265	1.3417	0.8356	0.3032	0.3442	0.8072	2.0548	0.47	0.8178	0.2631	2.4831	2.1097	2.1335	1.1446	2.5781	0.8264	1.5117	1	1.5069	1.0839	0.9559	0.3828	0.4461	0.527	0.9726	0.8055	1.0949	1.3884
2399	palmitoyl-oleoyl-glycerol (16:0/18:1) [2]*	Lipid	Diacylglycerol	54942	LC/MS Pos Late	100010917	3695	612.556			C13861	HMDB07102	1.5727	2.116	1.2147	1.2835	1.6714	1.2199	1.4505	1.9757	0.6107	1.1344	1.4259	0.9666	0.3448	0.2868	0.7664	1.8382	0.3804	0.6287	0.1721	1.8458	1.6401	1.7434	1.3592	2.2548	0.8918	1.8939	1.0272	1.5434	0.9216	1.1309	0.62	0.508	0.3256	0.8812	0.7073	0.8481	1.367
2413	stearoyl-linoleoyl-glycerol (18:0/18:2) [1]*	Lipid	Diacylglycerol	54948	LC/MS Pos Late	100010920	3650	638.572					3.8756	2.3331	0.5897	0.7165	2.8093	2.2855	2.3964	3.3019	0.5434	0.9938	1.0654	0.5752	0.9156	0.2441	0.8076	2.9003	0.6957	0.955	0.2231	3.5235	2.4001	1.7748	0.6542	3.2697	0.6118	1.4774	0.7717	1.251	1.0755	0.7496	0.2028	0.3859	1.6281	1.1771	0.9529	1.4188	1.278
2414	stearoyl-linoleoyl-glycerol (18:0/18:2) [2]*	Lipid	Diacylglycerol	54947	LC/MS Pos Late	100010921	3762	638.572					1.825	2.6571	1.3858	1.3731	2.0887	1.486	1.55	2.1882	0.588	1.0283	1.5267	1.0142	0.2409	0.1782	0.8074	2.128	0.2821	0.5269	0.1165	2.4488	1.542	1.6435	1.1619	2.378	0.6959	2.409	1.092	1.5466	0.964	1.2318	0.5792	0.3808	0.2305	0.7845	0.5688	0.9252	1.4644
2468	N-palmitoyl-sphinganine (d18:0/16:0)	Lipid	Dihydroceramides	52604	LC/MS Pos Late	100009028	3090	540.535	5966-29-0	5283572		HMDB11760	0.6285	0.7264	0.4859	0.8609	0.8142	0.8568	0.9017	0.7171	0.545	0.5748	0.7275	0.914	0.6509	0.456	0.6237	0.536	0.5288	0.4516	0.6086	0.234	0.8334	0.9922	2.1327	2.9087	1.3202	1.0365	1.6388	0.4876	0.7336	3.7943	4.4504	0.941	1.775	0.9183	0.6252	0.622	0.6585
2469	N-stearoyl-sphinganine (d18:0/18:0)*	Lipid	Dihydroceramides	1759	LC/MS Pos Late	922	3526	568.566	2304-80-5	5283573			0.7494	1.498	2.0826	2.0501	2.8066	1.2822	0.8865	0.9761	0.9518	0.7739	0.9636	1.6687	0.4528	1.2711	2.1605	0.329	1.2511	1.1011	0.9768	0.4204	0.6781	0.6153	2.0641	2.6118	0.959	1.4082	1.5859	0.2823	0.6169	1.3993	2.1053	1.2018	1.0272	0.9558	0.8114	0.2238	0.3413
2549	palmitoyl dihydrosphingomyelin (d18:0/16:0)*	Lipid	Dihydrosphingomyelins	52434	LC/MS Pos Late	100008954	2290	705.591		9939965			0.6996	0.7702	0.5151	0.9242	0.812	0.7433	0.918	0.6506	0.5432	0.5714	0.5351	0.8718	1.1177	0.5267	0.6061	0.6054	0.4307	0.437	0.5903	0.3009	0.699	1.0194	1.7355	1.73	1.1143	0.9372	1.3915	0.4606	0.6291	4.1252	4.0207	0.7437	1.5786	1.0322	0.5294	0.5024	0.5012
2551	sphingomyelin (d18:0/18:0, d19:0/17:0)*	Lipid	Dihydrosphingomyelins	57473	LC/MS Pos Late	100009027	2362	733.622				HMDB12087	0.381	0.5752	0.2772	0.7172	0.59	0.2498	1.2083	0.2498	0.2498	0.2498	0.2498	0.419	0.2498	0.2498	0.2498	0.2498	0.2498	0.3722	0.2498	0.2498	0.2498	0.2498	0.2498	1.4906	1.0178	0.2498	0.8384	0.2498	0.2498	1.639	2.1081	0.2498	0.2498	0.9079	0.2498	0.2498	0.2498
3595	(3'-5')-adenylyladenosine*	Nucleotide	Dinucleotide	62396	LC/MS Neg	100020723	2173	595.142		94231			1.5104	0.39	0.6485	0.8634	1.3169	1.3194	0.7837	1.1905	1.0497	0.6253	0.9359	0.4978	0.9323	1.5072	1	1.9524	0.5135	0.633	2.1427	1.9332	2.1745	0.6962	0.9953	0.1033	0.2365	0.6872	1.9469	0.7815	0.9538	3.2213	0.4393	1.0161	0.5682	0.2673	2.9525	0.9051	1.6785
3592	(3'-5')-adenylylcytidine	Nucleotide	Dinucleotide	52753	LC/MS Neg	100009062	1920	571.131	4833-63-0	10875494			1.2001	0.4532	0.411	0.6499	0.917	0.9705	0.7109	0.6005	1.058	0.841	0.9982	0.3343	0.9808	1.6657	1.3037	1.871	0.7949	1.244	2.0513	1.4503	1.3796	0.9435	1.1596	0.2162	0.4074	0.2162	1.7163	0.2162	0.6215	2.3558	0.2162	0.971	0.719	0.2162	2.9062	1.1374	1.5298
3593	(3'-5')-adenylylguanosine*	Nucleotide	Dinucleotide	62760	LC/MS Neg	100020724	1980	611.137		444337			0.988	0.2952	0.2952	1.0201	1.3649	1.7877	0.8325	0.5762	0.7788	1.2631	1.012	0.2952	0.6557	1.8069	0.3804	2.5488	0.3737	0.4967	3.1189	2.408	2.0726	0.2952	0.3726	0.2952	0.2952	0.2952	1.2146	0.2952	0.7808	3.2256	0.2952	1.052	0.6645	0.2952	3.037	0.2952	1.5572
3594	(3'-5')-adenylyluridine	Nucleotide	Dinucleotide	52740	LC/MS Neg	100009060	2002	572.115	3051-84-1	112074			0.7587	0.4667	0.404	0.691	1.2467	1.4211	0.514	0.6917	0.8177	0.7139	0.8495	0.2502	0.8197	1.5743	1.0055	2.2386	0.5825	1.0245	1.653	1.7061	1.7619	2.258	1.4163	0.2691	1.2323	0.6222	1.6626	0.3976	0.5994	2.0955	0.1032	0.9659	0.7616	0.4003	2.8849	0.6607	1.9388
3596	(3'-5')-cytidylyladenosine	Nucleotide	Dinucleotide	52744	LC/MS Neg	100009061	1754	571.131	2382-66-3	91519			1.7974	0.2634	0.3729	0.2634	1.1899	1.9588	0.9377	1.6317	1.0004	0.9792	1.5673	0.4348	0.2634	1.2118	0.9149	2.2201	0.8523	1.5902	2.6244	1.8876	0.8382	0.4111	0.4034	0.2634	0.2634	0.2634	1.4923	0.9757	0.3487	0.5569	0.2634	0.477	0.2634	0.2634	2.8416	0.7867	1.4184
3597	(3'-5')-cytidylylcytidine*	Nucleotide	Dinucleotide	62397	LC/MS Neg	100020727	1472	547.12		94237			1.6254	0.3429	0.6169	0.3296	0.8602	1.5533	0.9932	1.2563	1.1376	1.0703	1.2644	1.0691	0.6834	1.1612	1.0926	2.2311	1.1171	1.8766	1.9841	1.7537	0.9989	0.5986	0.8347	0.1925	0.3437	0.7385	1.4617	0.9979	0.3656	1.1847	0.1925	0.8542	0.6094	0.1925	2.7203	0.7944	1.4482
3598	(3'-5')-cytidylylguanosine	Nucleotide	Dinucleotide	52745	LC/MS Neg	100009063	1537	587.126	2382-65-2	65101			0.9747	0.1634	0.3577	0.4655	1.349	1.9792	1.1549	1.1073	0.668	1.2169	1.5889	0.4246	0.1634	1.1587	0.6984	2.9588	0.6877	0.9992	2.6529	2.2376	0.7869	0.1634	0.2863	0.1634	0.1634	0.1634	1.648	0.7675	0.2979	1.0742	0.1634	0.5663	0.1634	0.1634	2.5788	0.4016	1.1507
3599	(3'-5')-cytidylyluridine*	Nucleotide	Dinucleotide	62399	LC/MS Neg	100020728	1522	548.104					1.286	0.7729	0.4846	0.4019	1.0532	1.1822	0.9021	1.2213	0.5386	0.8449	1.5416	0.8034	0.3919	1.1307	0.8298	1.8014	0.617	1.1525	1.4933	1.1534	0.7191	1.2816	1.5868	0.4704	1.2088	1.1827	1.8183	1.1638	0.2722	0.7555	0.1702	0.556	0.4771	0.3239	1.8468	0.4829	1.3343
3600	(3'-5')-guanylyladenosine*	Nucleotide	Dinucleotide	62761	LC/MS Neg	100020725	1950	611.137					0.5261	0.3369	0.3369	1.1548	2.1471	1.6451	0.7483	0.5353	1.2394	1.0576	0.8424	0.3369	0.6679	1.3167	0.867	2.5152	0.5106	1.1261	3.6358	2.1476	1.5656	0.3369	0.3369	0.3369	0.3369	0.3369	0.8855	0.3369	0.4995	2.4702	0.3369	0.9614	0.6342	0.3369	3.8323	0.3369	1
3601	(3'-5')-guanylylcytidine	Nucleotide	Dinucleotide	52746	LC/MS Neg	100009064	1670	587.126	4785-04-0	107595			0.4326	0.4326	0.4326	0.5817	1.2562	1.2912	0.4326	0.818	1.1544	1.0573	1.3666	0.4326	0.4326	1.5933	0.7551	2.1113	0.7346	1.337	2.2017	1.5034	1.0544	0.4326	0.4326	0.4326	0.4326	0.4326	0.9464	0.4326	0.4326	1.7206	0.4326	1.0651	0.7524	0.4326	3.1681	1.0463	1.6904
3602	(3'-5')-guanylyluridine	Nucleotide	Dinucleotide	52743	LC/MS Neg	100009056	1772	588.11	4785-07-03				0.1938	0.628	0.6304	1.3459	3.2937	2.5565	0.7271	0.2872	1.4828	1.4935	1.2773	0.1938	0.1938	2.0269	1.3665	3.6711	0.9997	2.1352	3.072	2.5601	1.2459	0.5108	0.1938	0.1938	0.4218	0.1938	0.8394	0.1938	0.567	2.018	0.1938	1.2428	0.7026	0.1938	4.436	1.3023	1.3352
3603	(3'-5')-uridylylcytidine*	Nucleotide	Dinucleotide	62398	LC/MS Neg	100020729	1591	548.104					2.2675	0.4911	0.6553	0.2916	0.9189	1.1347	1.0127	1.2699	0.7144	0.5909	1.3749	0.8936	0.4707	1.4057	1.18	1.4944	0.5939	1.126	1.4991	1.2566	1.0327	0.7496	1.1962	0.2447	0.4082	0.9344	2.2432	1.0588	0.4316	1.7597	0.2447	0.7557	0.7071	0.2447	2.3713	0.6636	1.3713
3604	(3'-5')-uridylylguanosine	Nucleotide	Dinucleotide	52742	LC/MS Neg	100009057	1637	588.11	3474-04-02	107394			1.3665	0.2671	0.4733	0.6001	1.0007	1.5947	1.1278	1.4151	0.4452	0.7297	1.4214	0.4406	0.2671	1.2046	0.4281	1.6854	0.4395	0.6309	1.7882	1.8683	0.9168	0.2671	0.2671	0.2671	0.2671	0.2671	1.8084	1.0891	0.5396	1.999	0.2671	0.5331	0.2671	0.2671	2.2888	0.2671	0.9993
3605	(3'-5')-uridylyluridine	Nucleotide	Dinucleotide	52741	LC/MS Neg	100009058	1688	549.088	2415-43-2	102258			1.4327	0.5779	0.2692	0.3011	0.9969	0.7612	0.6836	1.2177	0.3927	0.3648	1.2574	0.7595	0.3524	1.1617	0.7395	1.3703	0.3987	0.7748	1.2241	1.0031	0.8429	1.8094	2.2758	0.5437	1.3127	1.8277	2.4905	1.5766	0.1181	1.178	0.1181	0.6344	0.4232	0.236	1.9651	0.1181	1.1983
494	alanylleucine	Peptide	Dipeptide	37093	LC/MS Pos Early	100001890	3055	203.139	1638-60-4	259583		HMDB28691	1.4684	1.7243	0.5257	0.4447	0.6906	0.7267	0.8756	1.7382	0.4827	0.6108	1.8333	1.562	0.6737	0.68	0.3417	0.6597	0.7128	0.5015	0.7017	0.7925	1.0648	3.15	3.6332	1.6872	2.8954	2.5855	1.6932	2.6424	0.5686	0.422	0.6056	1.0912	0.3943	1.0748	1.1574	0.2965	1.2071
608	glutaminylleucine	Peptide	Dipeptide	42994	LC/MS Neg	100003160	1865	258.146					1.3372	1.9152	0.5888	0.5343	0.8569	0.586	0.8927	1.4322	0.3493	0.4536	1.4149	2.1446	0.9095	0.7619	0.3905	0.7273	0.7231	0.3489	0.4942	0.5656	1.0611	1.8934	3.0734	2.2405	2.4957	2.2002	1.5449	2.0978	0.6443	0.5363	0.752	1.4941	0.5279	1.2295	1.132	0.2486	1.1668
630	glycylisoleucine	Peptide	Dipeptide	36659	LC/MS Neg	100001790	1820	187.109	19461-38-2	88079		HMDB28844	0.9808	1.5278	0.9103	0.8036	1.0678	0.7306	0.8044	0.9742	0.873	0.5952	1.1597	1.5889	0.8196	0.7552	0.6886	0.7552	0.8385	1.0627	0.4428	0.5114	0.9055	1.1182	1.9543	1.5904	1.2895	1.0424	1.2263	2.7409	1.3855	1.2476	1.1294	0.8326	0.4551	0.7844	1.3767	0.4585	0.8243
631	glycylleucine	Peptide	Dipeptide	34398	LC/MS Neg	100001258	1891	187.109	869-19-2	92843	C02155	HMDB00759	0.9964	1.1974	0.8508	0.8493	0.9629	0.6523	0.8966	1.1573	1.0485	0.9006	1.0821	1.5923	1.01	0.9998	0.9153	1.0002	1.0092	1.2344	0.7063	0.7792	0.964	1.3412	1.606	1.4006	1.494	1.3226	1.4863	1.3327	0.9248	1.0678	0.9271	1.3806	0.7518	0.9432	1.7017	0.7939	0.9227
641	glycylvaline	Peptide	Dipeptide	18357	LC/MS Pos Early	100000487	2734	175.108	1963-21-9	97417		HMDB28854	1.0814	1.3428	0.8797	0.9242	1.0495	0.7313	0.8817	0.8378	0.7027	0.5574	0.949	1.4295	0.7801	0.7144	0.7721	0.6432	0.8246	1.0888	0.3475	0.5131	0.8729	1.3178	1.8267	1.2065	1.3524	0.9596	1.4279	2.4088	1.1397	1.4166	1.4578	0.8344	0.2985	0.8008	1.0014	0.4018	0.8693
646	histidylalanine	Peptide	Dipeptide	42027	LC/MS Pos Early	100003542	3014	227.114	16874-75-2	351667		HMDB28878	0.6061	0.837	0.1647	0.1647	0.1647	1.1699	0.1711	1.1586	0.1647	0.2661	1.2264	0.6104	0.1647	0.1905	0.1647	0.3059	0.1647	0.1647	0.4682	0.6408	0.8921	1.9801	2.8034	1.0614	1.9454	1.9618	1.258	2.9225	0.8369	0.9787	1.8739	0.4998	0.5788	0.4236	0.8111	0.2284	0.6264
665	isoleucylglycine	Peptide	Dipeptide	40008	LC/MS Neg	100003169	1992	187.109	868-28-0	342532		HMDB28907	1.634	1.9536	0.2057	0.1738	0.1962	0.6728	1.1566	1.4905	0.2614	0.7211	1.5732	1.8046	1.0637	0.3968	0.1531	0.6135	0.4786	0.2028	0.6601	0.5873	1.016	2.6611	2.7695	2.2581	2.6209	1.4501	2.4976	1.4539	0.6549	0.8003	0.7892	1.0905	0.8488	1.2844	0.4994	0.6843	1.4564
679	leucylalanine	Peptide	Dipeptide	40010	LC/MS Pos Early	100003179	2801	203.139	7298-84-2	259321		HMDB28922	0.687	2.2836	0.3576	0.1931	0.2847	0.7268	0.5771	2.2557	0.386	0.3614	2.9363	0.6847	0.3881	0.3141	0.1784	0.3305	0.3282	0.3916	0.4993	0.4732	1.103	4.1428	7.4115	2.7725	4.6938	3.5656	1.2844	13.6659	1.4199	0.7253	1.6012	0.5791	0.411	0.8956	0.8138	0.2131	1.2704
850	leucylglutamine*	Peptide	Dipeptide	48189	LC/MS Pos Early	100003183	2620	260.161		4305457		HMDB28927	1.1313	1.7399	0.3578	0.2991	0.482	0.8463	0.8563	1.7239	0.4706	0.4625	1.4444	0.925	0.3903	0.5321	0.2358	0.5239	0.5222	0.3184	0.5905	0.7553	1.172	3.9532	3.4958	2.1586	2.9799	2.4861	1.6375	3.5219	0.9144	0.3792	0.7669	0.8096	0.5828	1.3293	0.9955	0.2658	1.3247
684	leucylglycine	Peptide	Dipeptide	40045	LC/MS Pos Early	100003185	2778	189.123	686-50-0	79070		HMDB28929	1.2908	2.5042	0.6792	0.5969	1.0755	0.8934	0.9989	1.4506	0.5734	0.5412	2.2004	1.9279	0.7031	0.6932	0.4306	0.607	0.7923	0.6864	0.5069	0.6436	0.6646	3.5504	4.4201	2.4542	3.4581	2.2462	1.7749	3.4178	0.611	0.3142	1.0441	0.7102	0.5987	1.3125	1.3723	0.3878	1.6288
704	lysylleucine	Peptide	Dipeptide	40020	LC/MS Pos Early	100003196	3370	260.197	7369-79-1	4682588		HMDB28955	1.1952	3.6722	0.6424	0.789	1.6725	1.0276	1.933	1.8527	0.3034	0.4028	1.7136	2.2401	0.733	0.6948	0.3657	0.4888	0.5034	0.2954	0.4075	0.4514	1.0639	3.736	3.8233	2.4871	3.2178	2.7925	1.9752	4.0271	0.6637	0.9704	0.6147	1.2786	0.7264	0.8134	1.1499	0.1093	1.5274
733	phenylalanylalanine	Peptide	Dipeptide	41374	LC/MS Pos Early	100003589	2909	237.123	3918-87-4	5488196			1.0058	2.2454	0.4384	0.1194	0.1194	1.58	0.4196	2.2623	0.4016	0.3415	3.0512	1.3141	0.1492	0.3019	0.3956	0.2948	0.249	0.4355	0.5188	0.4145	1.2209	4.2093	9.4288	1.3481	3.8427	4.3392	1	10.5108	1.1988	0.6547	0.7401	0.5787	0.9062	0.7266	1.2195	0.2503	1.199
737	phenylalanylglycine	Peptide	Dipeptide	41370	LC/MS Pos Early	100003588	2898	223.108	721-90-4	98207		HMDB28995	1.2712	2.2854	0.3949	0.3243	0.4046	1.2642	0.8421	1.5404	0.3587	0.5724	3.1782	1.5953	0.4601	0.534	0.2585	0.7255	0.5317	0.3536	0.8624	0.8815	0.7426	3.4949	4.7173	2.2357	3.1969	2.2775	1.5313	3.0169	0.6265	0.5179	0.7145	0.6211	0.9578	1.1004	1.1669	0.5146	1.6931
756	prolylglycine	Peptide	Dipeptide	40703	LC/MS Pos Early	100003674	2136	173.092	2578-57-6	6426709		HMDB11178	0.3187	0.661	1.8868	0.7911	0.9516	1.4003	0.2255	0.6118	1.9001	0.7899	0.2502	0.3822	1.1763	0.8679	2.6294	1.2638	0.8981	0.522	1.0381	1.176	1.1727	0.7808	0.6643	0.7169	0.9369	0.226	0.1664	0.9407	1.2929	0.5891	8.897	1.2571	0.9757	0.6724	2.4095	2.4159	0.8534
794	threonylphenylalanine	Peptide	Dipeptide	31530	LC/MS Neg	100001125	2322	265.119	16875-27-7	4099799		HMDB29068	1.8112	1.8828	0.3578	0.3275	0.3778	0.7397	0.7081	1.5781	0.3226	0.4077	1.3392	1.9444	1.0815	0.6579	0.3088	0.676	0.5917	0.2953	0.7534	0.6832	1.4338	1.9888	2.9119	1.7653	2.7958	2.1378	0.9106	2.4454	0.6088	0.4631	0.6286	1.7793	0.9418	1.4045	1.4142	0.2569	1.3043
804	tryptophylglycine	Peptide	Dipeptide	43028	LC/MS Pos Early	100003609	2930	262.119	7360-09-0	263471		HMDB29083	1.1581	1.5523	0.2201	0.2415	0.2264	0.5941	0.6962	1.1396	0.2623	0.4701	1.879	1.203	0.3799	0.3967	0.0785	0.3209	0.3614	0.2129	0.3197	0.3403	1.042	2.1642	2.7493	1.6136	2.1104	1.6437	1.2598	1.7589	0.692	0.8521	3.9385	0.7302	0.6646	1.0881	0.8164	0.2002	1.199
820	tyrosylglycine	Peptide	Dipeptide	41375	LC/MS Neg	100003598	1635	237.088	673-05-5	259323		HMDB29105	0.49	0.0729	0.0729	0.0729	0.0729	0.0729	0.0729	1.5509	0.0729	0.0821	0.3542	0.2109	0.1031	0.0729	0.0729	0.0729	0.0729	0.0729	0.0729	0.0729	0.7965	2.7665	4.0774	1.5552	2.8805	2.0777	1.2542	2.754	0.8233	0.8117	1.5741	0.1817	0.5013	0.6881	0.0729	0.0729	0.9932
836	valylglutamine	Peptide	Dipeptide	42079	LC/MS Pos Early	100003640	2295	246.145	42854-54-6	5253209		HMDB29125	1.3121	1.7961	0.4583	0.5803	0.6957	1.1446	1.2468	1.4722	0.616	0.5823	1.0764	1.552	0.5937	0.73	0.4177	0.6762	0.593	0.5024	0.8933	0.6808	1.0816	2.5603	2.6743	1.5747	2.0204	1.7471	2.1295	1.7498	0.8138	0.831	1.3756	1.1455	0.8299	1.3025	1.224	0.4184	1.0529
837	valylglycine	Peptide	Dipeptide	40475	LC/MS Neg	100003641	1506	173.093	686-43-1	136487		HMDB29127	1.7604	2.3506	0.4877	0.277	0.4155	0.7586	1.3837	1.2568	0.6195	0.8509	1.385	2.1714	1.2836	0.5178	0.2113	0.7858	0.7039	0.668	0.7284	0.6661	0.9945	2.5096	2.5812	2.2524	2.3906	1.353	2.3597	1.3773	0.6275	0.569	1.2497	1.1141	0.8748	1.2241	0.9885	0.817	1.2719
840	valylleucine	Peptide	Dipeptide	39994	LC/MS Pos Early	100003210	3138	231.17	22906-55-4	352039		HMDB29131	1.6026	2.2204	0.8897	0.8299	1.399	0.6544	0.9276	1.5814	0.5431	0.569	1.4521	1.8901	0.9509	0.9881	0.891	0.6194	0.8912	0.599	0.5592	0.707	1.0631	2.7743	2.9006	1.8662	2.8324	2.115	1.7699	2.4365	0.638	0.336	0.8686	1.3779	0.3829	1.1432	2.1152	0.3137	1.3746
1060	raffinose	Carbohydrate	Disaccharides and Oligosaccharides	586	LC/MS Neg	879	978	503.162	17629-30-0	10542	C00492	HMDB03213	0.0827	0.0827	0.3789	0.0827	0.0827	0.6286	0.0827	0.0827	0.0827	1.4498	0.3746	0.3569	1.6079	0.6258	0.2598	12.7249	3.176	0.5614	2.0097	6.2698	0.0827	0.0827	0.0827	0.2428	0.0827	0.0827	0.0827	0.0827	0.0827	0.0827	11.4496	0.4971	0.0827	1.8492	0.1806	1.5519	0.0827
1031	stachyose	Carbohydrate	Disaccharides and Oligosaccharides	15960	LC/MS Polar	934	5280	665.215	10094-58-3	439531	C01613	HMDB03553	0.2463	0.2463	0.2463	0.2463	0.2463	0.2463	0.2463	0.2463	0.2463	0.2463	0.2463	0.2463	0.2463	0.2463	0.2463	0.5699	0.2463	0.2463	0.6205	1	0.2463	0.2463	0.2463	0.2537	0.2463	0.2463	0.2463	0.2463	0.2463	2.32	0.385	0.2463	0.2463	0.2463	0.2463	0.6369	0.2463
1050	sucrose	Carbohydrate	Disaccharides and Oligosaccharides	1519	LC/MS Neg	935	865	341.109	57-50-1	5988	C00089	HMDB00258	0.4871	0.2969	0.7876	0.4801	0.4422	0.9402	1.1828	1.0868	0.7591	0.6452	0.5282	1.0202	1.7324	0.6657	0.7632	4.9201	0.6322	0.3157	1.0995	1.9806	0.5744	1.2529	0.4237	0.8513	0.4116	1.1975	2.1895	1.4565	0.8157	1.6295	2.2017	0.8094	0.5891	0.506	0.6141	1.5682	1.1628
4740	salicylate	Xenobiotics	Drug - Topical Agents	1515	LC/MS Polar	501	802	137.024	69-72-7	338	C00805	HMDB01895	0.5626	0.4513	0.437	0.8332	0.5824	1.5082	0.7885	0.8446	0.7493	0.7259	0.5387	0.6307	0.7797	1.0895	0.6468	0.74	0.3744	0.3956	0.9936	1.239	1.6378	2.9903	1.0356	1.0826	0.7967	1.416	1.5758	1.4412	0.6055	2.4862	0.3744	1.3006	1.7054	0.8464	1.7592	1.8402	0.7324
1728	arachidoyl ethanolamide (20:0)*	Lipid	Endocannabinoid	57532	LC/MS Pos Late	100015853	1941	356.352		3787294			0.2777	1.029	1.5082	1.076	1.4366	1.17	1.485	0.3327	0.3585	1.0294	1.2305	1.0162	1.1612	0.9257	4.0848	0.2777	1.24	1.2611	0.9827	0.8348	1	0.9593	3.2751	1.6826	1.1198	0.2777	1.4833	0.9239	0.2777	0.5475	0.6143	0.9105	1.7543	2.2662	1.8916	0.2777	0.7736
1729	behenoyl ethanolamide (22:0)*	Lipid	Endocannabinoid	57534	LC/MS Pos Late	100015854	2164	384.384		3023585			1.1441	1.3678	1.7147	0.9567	2.0404	0.6893	2.3565	0.2905	0.4141	0.569	0.2905	0.6493	0.2905	0.6852	5.8003	0.2905	2.0807	1.6436	0.9277	1.2371	1.3263	0.2905	3.4924	2.3275	1.1765	0.5562	1.2749	0.2905	0.2905	0.74	1	1.0205	1.6403	1.787	2.7775	0.2905	0.2905
1732	lignoceroyl ethanolamide (24:0)*	Lipid	Endocannabinoid	57535	LC/MS Pos Late	100015855	2445	412.415					0.9671	1.6527	1.5321	1.7082	2.2623	0.2835	1.1292	0.2835	1.0238	0.5528	0.2835	0.5605	0.2835	0.9424	3.8873	0.2835	1.9059	1.7828	1.0099	0.8766	1.6168	0.2835	1.9883	2.0946	0.7495	0.2835	0.8178	0.2835	0.2835	0.9594	1.4964	1.434	0.6163	0.7157	1.6617	0.2835	0.2835
1727	linolenoyl ethanolamide	Lipid	Endocannabinoid	62746	LC/MS Pos Late	100020840	1488	322.274	57086-93-8	5283449		HMDB13624	0.9337	0.8982	0.9852	0.5483	0.7433	0.6818	0.884	0.6725	0.4604	0.8493	0.5336	0.5967	1.5449	0.7836	1.2316	0.7978	1.3088	0.8083	0.7073	1.0781	1.6486	0.719	0.7333	1.701	0.8637	0.8274	0.9538	0.5163	0.9182	1.8282	4.0139	0.9279	0.6029	0.9761	1.1031	0.68	1.5345
1726	linoleoyl ethanolamide	Lipid	Endocannabinoid	52608	LC/MS Pos Late	100006726	1561	324.29	68171-52-8	5283446		HMDB12252	1.001	0.7079	0.8243	0.6707	0.7686	0.7629	0.9099	0.655	0.606	0.7561	0.5333	0.7173	1.3476	0.8102	1.4604	0.5563	1.201	0.8597	0.6199	0.946	1.8751	0.6841	0.6388	1.5479	0.7517	0.6166	0.9142	0.5198	0.9276	2.0899	3.2879	0.8771	0.8811	1.1008	1.3892	0.6708	1.659
1719	N-arachidonoyltaurine	Lipid	Endocannabinoid	54748	LC/MS Neg	100005817	5481	410.237	119959-65-8				0.5197	0.3332	0.3332	2.4415	1.5466	0.3332	0.7618	0.3332	1.2247	0.3332	0.3334	0.3332	0.5433	0.605	0.9266	0.7159	0.3332	0.5162	0.3332	0.3332	0.3332	0.3332	1.5639	4.1393	1.4294	0.9763	1.5645	0.3332	0.798	1.5482	0.3332	0.3332	1.0969	0.9325	1.838	0.7944	0.3332
1725	N-linolenoyltaurine*	Lipid	Endocannabinoid	46224	LC/MS Neg	100005815	5412	384.221					0.6502	0.4186	0.4186	0.4186	0.4186	0.4186	1	0.4186	1.0937	0.4186	0.4186	0.4186	0.4858	0.4186	0.4186	0.4186	0.6375	0.5948	0.4186	0.4186	0.8129	0.4186	0.4186	0.966	1.0385	0.4186	0.6389	0.4186	1.8414	0.5077	0.4186	0.4186	0.4186	0.4186	0.9632	0.4186	1.0368
1724	N-linoleoyltaurine*	Lipid	Endocannabinoid	61826	LC/MS Neg	100005814	5505	386.237					1.5021	0.8733	0.7725	1.1489	0.3199	0.4095	2.8748	0.7743	2.1102	0.9413	0.5416	1.1231	1.3934	0.9953	1.0109	1.1589	1.6355	2.1914	0.4719	0.4501	1.009	0.2555	0.9	2.4635	3.5842	0.8914	1.9455	0.658	2.1027	1.0825	0.4154	0.6493	0.9238	0.9214	1.9452	0.7912	1.0455
1720	N-oleoyltaurine	Lipid	Endocannabinoid	39732	LC/MS Neg	100003119	5610	388.253	52514-04-2	6437033			1.6539	2.8089	1.9338	3.1826	3.5744	0.6266	5.4374	0.7328	1.5751	1.5983	2.3212	4.1758	1.2373	2.4755	3.7864	0.8768	4.1792	6.0309	0.5715	0.4215	0.1116	0.282	6.6826	3.9454	8.9649	2.0258	2.4016	1.2903	0.4553	0.1116	0.1116	0.5879	1.2439	0.8079	2.9436	0.2539	0.6308
1721	N-stearoyltaurine	Lipid	Endocannabinoid	39730	LC/MS Neg	100003240	5782	390.268	63155-80-6	168274			0.6799	2.4424	3.2207	2.6505	3.1422	0.2764	2.4106	0.4445	1.1316	0.5552	1.4872	2.569	0.6159	0.8687	2.4327	0.5787	1.4135	1.598	0.413	0.2764	0.2764	0.2764	4.4906	3.048	5.226	1.6712	2.2883	1	0.3465	0.2764	0.2764	0.3226	1.2029	0.3872	2.1275	0.2764	0.2764
1708	oleoyl ethanolamide	Lipid	Endocannabinoid	38102	LC/MS Pos Late	1137	1661	326.305	11-58-0;111-58-0	5283454		HMDB02088	0.9062	0.6297	1.0564	0.7364	0.7913	0.6631	1.055	0.6866	0.5686	0.6948	0.6255	0.8927	1.3364	0.8581	2.189	0.425	1.1983	0.8884	0.5732	0.6393	1.6403	0.8324	1.306	1.8148	0.7248	0.6366	0.9422	0.6198	0.7811	1.2926	1.7654	0.9028	0.9983	1.5085	1.8455	0.5143	1.495
1711	palmitoyl ethanolamide	Lipid	Endocannabinoid	38165	LC/MS Pos Late	1489	1643	300.29	544-31-0	4671	C16512	HMDB02100	0.9248	0.8903	1.3592	0.9827	0.9755	0.9682	1.4833	0.7537	0.8605	0.8412	0.7468	0.9593	1.3425	0.9861	2.4639	0.74	1.05	1.0568	0.9501	0.8732	1.3439	0.8849	1.5581	1.5218	0.8913	0.7887	0.9665	0.8095	0.8459	1.3407	1.139	1.0106	1.6786	1.8486	1.5617	0.8262	1.0641
1315	LAHSA (18:2/OH-18:0)*	Lipid	Fatty Acid Hydroxyl Fatty Acid	57390	LC/MS Pos Late	100015655	2936	580.53					2.3188	2.4635	1.1563	0.355	1.3636	0.7199	2.9633	1.6532	1.1879	1.0476	1.0022	2.397	0.7735	0.786	0.6117	0.4595	1.9919	2.0754	0.4376	0.4131	0.8723	2.8952	1.4318	2.006	4.1875	0.9621	1.7182	1.2684	0.9978	3.5839	8.1784	0.5946	0.2782	1.5154	0.4221	0.0536	0.9396
1316	OAHSA (18:1/OH-18:0)	Lipid	Fatty Acid Hydroxyl Fatty Acid	57389	LC/MS Pos Late	100015654	3384	582.546					3.8831	4.0707	1.0134	0.4277	1.6379	0.616	4.048	1.9162	0.9711	1	1.1553	3.5809	0.5758	0.9152	0.9316	0.4193	2.252	3.8724	0.143	0.4794	0.7252	4.0216	2.1666	3.1442	5.5103	1.0563	1.2012	1.4793	0.7609	1.4467	5.4665	0.6219	0.143	1.1705	0.143	0.143	1.208
1544	linoleoylcholine*	Lipid	Fatty Acid Metabolism (Acyl Choline)	57463	LC/MS Pos Late	100015760	1388	366.337					0.9779	0.336	0.6343	0.2162	0.2162	0.8177	1.3224	0.6919	0.811	0.7387	0.5797	0.6899	0.6235	0.6829	1.0349	1.01	0.6879	0.2162	0.9927	1.0267	2.0468	1.1749	0.3235	0.9468	0.9121	0.772	1.5827	1.4242	1.6727	3.4261	4.4223	1.1509	0.4705	0.9373	0.5434	0.9554	0.5744
1541	oleoylcholine	Lipid	Fatty Acid Metabolism (Acyl Choline)	53260	LC/MS Pos Late	100009331	1449	368.352					0.3305	0.3305	0.4848	0.3305	0.3305	0.6437	0.9871	0.3305	0.3305	0.3305	0.3305	0.3426	0.3305	0.3305	0.7606	0.3305	0.3305	0.3305	0.5389	0.7732	1.104	0.6116	0.3305	0.7369	0.3305	0.3305	0.9356	0.5681	0.8914	1.3958	2.2392	0.3305	0.3305	0.3305	0.3305	0.3305	0.3305
1540	palmitoylcholine	Lipid	Fatty Acid Metabolism (Acyl Choline)	52944	LC/MS Pos Late	100009233	1482	342.337		151731			0.3785	0.4812	0.3785	0.3785	0.3785	0.8937	1.1225	0.3785	0.7255	0.8946	0.3899	0.6947	0.7827	0.3785	0.7724	0.8921	0.6207	0.3785	0.6063	0.7169	1.5512	1.0382	0.841	0.8038	0.8142	0.3785	1.4492	1.083	1.6069	2.1338	4.3495	0.3785	0.3785	0.9689	0.3785	0.8803	0.9533
1437	butyrylcarnitine (C4)	Lipid	Fatty Acid Metabolism (also BCAA Metabolism)	32412	LC/MS Pos Early	100001054	2860	232.154	25576-40-3	439829	C02862	HMDB02013	0.2105	0.2105	0.2105	0.2105	0.2105	0.2105	0.6187	0.2105	0.2105	0.2105	0.2105	0.2105	0.2105	0.2105	0.2105	0.7053	0.2105	0.2105	0.2105	0.2105	0.2105	0.2105	0.2105	0.2105	0.2105	0.2105	0.4848	0.2105	0.2105	1.0111	0.7116	0.2105	0.2105	0.2105	0.2105	0.7344	0.2105
1438	butyrylglycine	Lipid	Fatty Acid Metabolism (also BCAA Metabolism)	31850	LC/MS Neg	100001151	1470	144.067	20208-73-5	88412		HMDB00808	0.408	0.2345	0.2345	0.2345	0.2345	2.1655	0.2345	0.2345	0.2953	1.1413	0.859	0.2345	0.2345	0.2345	0.5186	0.2345	0.5461	0.2345	0.2345	0.2345	1.6124	2.5358	1.5118	1.1878	1.3609	0.7885	0.3823	0.4586	0.2345	2.3369	0.2345	4.474	0.2345	0.4945	76.2981	1.424	0.579
1443	methylmalonate (MMA)	Lipid	Fatty Acid Metabolism (also BCAA Metabolism)	1496	LC/MS Polar	418	3078.4	117.019	516-05-2	487	C02170	HMDB00202	0.3617	0.3617	0.5204	0.9861	1.9041	0.8294	0.4797	0.3617	1.0139	0.8161	0.3617	0.7658	0.9242	0.5801	1.0494	0.6953	0.5807	0.6824	0.9278	0.7444	0.5389	0.5932	1.1292	0.5408	0.4145	0.5725	0.3617	0.3617	0.7246	12.1214	10.809	0.8814	1.3891	0.3617	3.1766	1.8222	0.3617
1440	propionylcarnitine (C3)	Lipid	Fatty Acid Metabolism (also BCAA Metabolism)	32452	LC/MS Pos Early	100001162	2590	218.139	17298-37-2	107738	C03017	HMDB00824	0.1087	0.1087	0.1087	0.1087	0.1087	0.1087	0.1087	0.1087	0.1087	0.1087	0.1087	0.1087	0.1087	0.1087	0.1087	0.1087	0.1087	0.1087	0.1087	0.1087	0.1087	0.1087	0.1087	0.1087	0.1087	0.1087	0.1087	0.1087	0.1087	0.1087	1.8117	0.1087	0.1087	0.1087	0.1087	0.1087	0.1087
1473	3-hydroxybutyrylcarnitine (1)	Lipid	Fatty Acid Metabolism(Acyl Carnitine)	43264	LC/MS Pos Early	100003926	2400	248.149		53481617		HMDB13127	0.2498	0.2498	0.2498	0.2498	0.2498	0.3191	0.2498	0.2498	0.2498	0.2498	0.2498	0.2498	0.2498	0.2498	0.2498	0.2498	0.2498	0.2498	0.2498	0.2498	0.2498	0.2498	0.2498	0.2498	0.2498	0.2498	0.2498	0.2498	0.2498	1.2174	1.0034	0.2498	0.2498	0.2498	0.2498	0.9825	0.2498
1474	3-hydroxybutyrylcarnitine (2)	Lipid	Fatty Acid Metabolism(Acyl Carnitine)	52984	LC/MS Pos Early	100009271	2340	248.149				HMDB13127	0.1391	0.1391	0.1391	0.1391	0.1391	0.1391	0.221	0.1391	0.1391	0.1391	0.1391	0.1391	0.1391	0.1391	0.1391	0.1391	0.1391	0.1391	0.1391	0.1391	0.1938	0.1391	0.1391	0.1391	0.1391	0.1391	0.3172	0.1391	0.1391	0.8405	1.0955	0.1391	0.1391	0.1391	0.1391	0.3974	0.1391
1483	5-dodecenoylcarnitine (C12:1)	Lipid	Fatty Acid Metabolism(Acyl Carnitine)	61769	LC/MS Pos Late	100016069	1135	342.264					0.0955	0.0955	0.0955	0.0955	0.0955	0.5138	0.6971	0.0955	0.0955	0.327	0.3396	0.0955	0.1002	0.0955	1.3872	1.5713	0.8563	0.9525	0.2279	0.0955	0.0955	0.0955	0.0955	0.0955	0.0955	0.0955	0.9686	0.0955	0.2503	1.7269	3.3257	0.0955	0.0955	0.0955	0.8049	1.7571	0.3631
1471	acetylcarnitine (C2)	Lipid	Fatty Acid Metabolism(Acyl Carnitine)	32198	LC/MS Pos Early	100000802	2282	204.123	5080-50-2	1	C02571	HMDB00201	0.3977	0.24	0.3869	0.6024	0.406	0.962	1.7951	0.5862	0.24	0.4952	0.3393	0.4999	0.7797	0.4193	0.5857	1.4223	0.2768	0.4185	0.7523	0.24	1.1999	0.2942	0.9809	1.081	0.3377	0.4092	1.6629	0.3298	0.982	3.9949	41.5649	0.4611	0.564	0.919	1.6818	2.1953	0.7021
1500	adipoylcarnitine (C6-DC)	Lipid	Fatty Acid Metabolism(Acyl Carnitine)	52988	LC/MS Pos Early	100006614	2570	290.16		71296139		HMDB61677	0.0915	0.1767	0.0915	0.2554	0.0915	0.6701	0.952	0.0915	0.0915	0.0915	0.0915	0.0915	0.0915	0.0915	0.8271	0.9228	0.4625	0.5924	0.0915	0.0915	0.4541	0.0915	0.0915	0.0915	0.0915	0.0915	1.6465	0.0915	0.0915	1.3718	2.0218	0.0915	0.0915	0.0915	1.6488	2.0155	0.0915
1508	arachidonoylcarnitine (C20:4)	Lipid	Fatty Acid Metabolism(Acyl Carnitine)	57518	LC/MS Pos Late	100015837	1353	448.342					0.6717	0.3608	0.3608	0.8637	0.5204	1.1222	1.3285	0.3608	0.3608	0.5189	0.3608	0.3608	0.3608	0.3608	1.3571	1.0326	1.0452	0.5079	0.3608	0.3608	0.3608	0.3608	0.8639	0.3608	0.3608	0.3608	0.8582	0.3608	0.3608	1.3229	2.1422	0.4961	1.3378	0.61	0.3608	0.6268	1.6084
1507	arachidoylcarnitine (C20)*	Lipid	Fatty Acid Metabolism(Acyl Carnitine)	57513	LC/MS Pos Late	100015833	1512	456.405				HMDB06460	0.7098	0.8804	0.8122	0.8331	1.071	0.3005	0.3005	0.6141	1.9114	0.3005	0.5819	1.1121	0.3005	0.9524	1.5879	0.742	1.0754	0.5815	0.3005	0.3005	0.3005	0.6572	0.9557	0.7855	0.3005	0.7987	0.7725	0.3005	0.6561	1.2836	1.5766	1.0645	0.3005	0.3005	0.3005	0.3005	0.3005
1513	dihomo-linoleoylcarnitine (C20:2)*	Lipid	Fatty Acid Metabolism(Acyl Carnitine)	57520	LC/MS Pos Late	100015839	1436	452.373					0.9919	0.4647	0.8735	0.9836	0.7433	0.9899	1.4759	1.1557	1.0005	0.6241	1.1061	1.0464	0.9869	0.8191	1.211	0.8313	1.1937	1.3207	0.6597	0.6988	0.6755	1.5233	1.99	1.3244	1.0989	1.3847	1.2815	1.1984	0.7025	0.9487	0.8106	1.0774	0.9537	0.9995	1.3426	0.8322	1.1702
1514	eicosenoylcarnitine (C20:1)*	Lipid	Fatty Acid Metabolism(Acyl Carnitine)	57519	LC/MS Pos Late	100015838	1484	454.389					1.0565	0.6849	2.2275	1.0277	0.7261	0.9813	1.2462	1.2451	1.1721	0.561	1.4251	1.1887	1.1398	0.7622	3.0536	1.6395	1.4293	1.5133	1.3763	1.3255	0.4424	1.2101	1.303	1.2162	1.2376	1.0489	1.3251	0.9693	0.8946	0.6797	0.49	1.1635	0.8581	0.4933	1.1902	1.0018	1.4696
1485	laurylcarnitine (C12)	Lipid	Fatty Acid Metabolism(Acyl Carnitine)	34534	LC/MS Pos Late	100001392	1235	344.28	25518-54-1	10427569		HMDB02250	0.3107	0.3107	0.3107	0.5489	0.3107	0.521	0.8597	0.3107	0.4707	0.3436	0.3107	0.3107	0.7972	0.3107	1.2669	0.6527	1.1138	0.5836	0.3107	0.3107	0.3107	0.3107	0.3107	0.3107	0.3107	0.3107	0.3107	0.3107	0.3107	0.783	1.5701	0.3107	0.3107	0.3107	0.3107	0.9231	0.554
1492	linolenoylcarnitine (C18:3)*	Lipid	Fatty Acid Metabolism(Acyl Carnitine)	57511	LC/MS Pos Late	100015831	1310	422.326					0.8667	0.7874	0.704	0.5503	0.6792	0.9916	0.986	1.5485	0.9451	0.5585	0.9947	0.7363	1.1882	1.0034	1.1578	1.0617	1.4359	0.8906	1.6026	1	0.9516	0.7489	2.3597	1.0388	2.7635	1.8353	1.4883	1.4902	0.2266	0.4495	0.0806	1.1124	1.624	0.9452	1.7415	2.5847	1.4029
1491	linoleoylcarnitine (C18:2)*	Lipid	Fatty Acid Metabolism(Acyl Carnitine)	46223	LC/MS Pos Late	100003151	1430	424.342	36816-10-1	6450015		HMDB06469	1.0007	0.1982	0.624	0.7845	0.6685	2.4735	2.3896	0.1982	0.4923	0.8109	0.3681	0.4163	0.1982	0.1982	1.0756	1.1892	1.7395	0.7029	0.6521	0.8459	0.3429	0.1982	0.3316	0.5928	0.1982	0.4105	1.0942	0.1982	0.6187	2.2652	7.053	0.6954	0.4918	0.6848	0.9517	1.1633	2.2074
1496	myristoleoylcarnitine (C14:1)*	Lipid	Fatty Acid Metabolism(Acyl Carnitine)	48182	LC/MS Pos Late	100006051	1316	370.295	889848-55-9	90659872			0.1531	0.1531	0.1531	0.6904	0.1531	1.1227	1.4754	0.1531	0.5284	0.6099	0.1531	0.2285	0.5842	0.2302	1.2695	1.5516	1	0.1531	0.1531	0.47	0.4021	0.1717	0.1724	0.5751	0.1531	0.1531	0.608	0.3054	0.5542	1.5306	3.5829	0.1531	0.3991	0.1531	0.5038	1.7306	1.1913
1505	octadecanedioylcarnitine (C18-DC)*	Lipid	Fatty Acid Metabolism(Acyl Carnitine)	61867	LC/MS Pos Late	100005998	1227	458.348	123233-50-1				0.2306	0.2306	0.2306	0.4799	0.2306	1.4061	1.0548	0.2306	0.2306	0.347	0.2306	0.2306	0.2306	0.2306	0.8278	1.3814	0.6963	0.2306	0.2306	0.2306	1.1297	0.2306	0.2306	0.2306	0.2306	0.2306	1.2731	0.2306	0.2579	0.8179	0.3842	0.2306	0.2306	0.2306	0.7721	3.054	0.9079
1506	octadecenedioylcarnitine (C18:1-DC)*	Lipid	Fatty Acid Metabolism(Acyl Carnitine)	61865	LC/MS Pos Late	100005996	1180	456.332	251981-06-3				0.1283	0.0723	0.1332	0.4707	0.0723	2.4858	1.8566	0.0805	0.2394	0.4436	0.1807	0.1382	0.1495	0.1817	1.3166	3.3441	0.604	0.3485	0.3998	0.3395	2.0944	0.2097	0.1046	0.1135	0.0932	0.1577	1.325	0.2277	0.2795	1.6587	0.8888	0.2204	0.1868	0.1933	0.8082	10.0414	1.4362
1494	oleoylcarnitine (C18:1)	Lipid	Fatty Acid Metabolism(Acyl Carnitine)	35160	LC/MS Pos Late	100001501	1423	426.358	38677-66-6	6441392		HMDB05065	0.9847	0.7945	0.8052	1.533	2.8745	1.6176	2.3207	0.5687	0.7151	0.8346	0.5401	0.6309	0.7492	0.7512	1.9872	0.9015	3.6191	1.338	0.9565	0.3981	0.5011	0.4241	0.9808	1.714	0.6798	0.9337	1.5546	0.4787	0.6377	1.9476	4.6634	0.6795	1.1321	0.7935	1.0727	1.0034	1.9097
1489	palmitoleoylcarnitine (C16:1)*	Lipid	Fatty Acid Metabolism(Acyl Carnitine)	53223	LC/MS Pos Late	100009406	1357	398.326		71464547			0.8754	0.3149	0.8313	1.3147	0.9298	1.7054	1.7851	0.3678	0.8284	1.0085	0.6537	0.5266	0.7461	0.6168	1.5076	1.4769	1.9682	1.0715	0.7736	0.7437	0.8286	0.3149	0.5544	0.91	0.3601	0.3861	1.015	0.4529	0.5421	1.6108	3.2514	0.6582	0.5167	0.9284	1.054	1.4653	1.538
1488	palmitoylcarnitine (C16)	Lipid	Fatty Acid Metabolism(Acyl Carnitine)	44681	LC/MS Pos Late	100000776	1425	400.342	6865-14-1	461	C02990	HMDB00222	1.0419	0.7662	0.8134	1.5148	1.1204	1.3254	1.4279	0.7547	0.8922	0.7905	0.7911	0.8308	0.7424	0.8553	1.2865	0.8971	1.7273	0.8845	1.1643	0.6741	0.6954	0.5491	0.6966	1.0362	0.5516	0.9173	1.0458	0.6301	0.6845	1.9193	5.5854	0.9946	1.0054	0.8047	1.0962	1.3128	1.4152
1490	stearoylcarnitine (C18)	Lipid	Fatty Acid Metabolism(Acyl Carnitine)	34409	LC/MS Pos Late	100001391	1485	428.373	18822-91-8	6426855		HMDB00848	0.5292	0.6496	0.9998	1.3486	1.6888	0.9041	1.0405	0.6645	0.8716	0.8699	0.9512	0.9169	0.7501	0.8061	1.6003	0.9164	1.6243	0.7077	0.7236	0.2124	0.5733	0.2124	1.3573	1.4188	0.2124	1.0546	1.4165	0.2124	0.5999	2.2683	3.0432	0.9986	1.1679	0.5015	1.0002	0.992	1.2061
1459	3,4-methylene heptanoylglycine	Lipid	Fatty Acid Metabolism(Acyl Glycine)	55012	LC/MS Neg	100010861	3818	198.114					0.3373	0.3373	0.3373	0.3373	0.3373	2.4591	0.3373	0.3373	0.3373	0.3373	0.3373	0.3373	0.3373	0.3373	0.3373	0.3373	0.3373	0.3373	0.3373	0.3373	0.3373	0.3373	0.3373	0.3373	0.3373	0.3373	0.3373	0.3373	0.3373	0.3373	0.3373	5.2245	0.3373	0.3373	48.3068	0.3373	0.3373
1455	hexanoylglycine	Lipid	Fatty Acid Metabolism(Acyl Glycine)	35436	LC/MS Neg	100001527	2900	172.098	24003-67-6	99463		HMDB00701	0.3343	0.3343	0.3343	0.3343	0.3343	2.6122	0.3343	0.3343	0.3343	0.3343	0.3343	0.7624	0.3343	0.3343	0.3343	0.3343	0.3343	0.3343	0.3343	0.3343	0.3343	0.3343	0.3343	0.3343	0.3343	0.3343	0.3343	0.3343	0.3343	0.7888	0.3343	4.6258	0.3343	0.4658	86.6043	0.6171	0.3343
1465	N-linoleoylglycine	Lipid	Fatty Acid Metabolism(Acyl Glycine)	32462	LC/MS Neg	1506	5510	336.254	2764-03-06	6433346			1.4573	0.7096	0.3642	0.3642	0.3642	0.5554	0.7205	0.9325	0.5243	0.3642	0.3642	0.3642	0.3642	0.3642	0.3642	0.3642	0.3642	0.7832	0.3642	0.3642	0.3642	0.3642	0.5177	0.6321	2.2417	0.3642	0.645	0.4023	1.0543	2.0632	5.1954	0.3642	0.3642	0.651	0.3642	0.3642	0.3642
1180	malonate	Lipid	Fatty Acid Synthesis	15872	LC/MS Polar	818	3447	103.004	141-82-2;26522-22-85-0	867	C00383	HMDB00691	0.9693	0.6439	0.7688	0.8395	1.0513	0.9158	1.2246	0.7657	0.5506	0.8635	0.6342	0.8961	0.7299	0.9853	0.6625	1.025	0.6377	0.5783	0.7318	0.8137	0.8678	0.8778	0.7543	1.147	0.8057	1.0459	1.4282	0.7754	0.7272	14.0548	9.2763	0.8773	1.1532	0.7502	1.2948	0.9467	0.5718
1179	malonylcarnitine	Lipid	Fatty Acid Synthesis	37059	LC/MS Pos Early	100001526	2086	248.113	853728-01-5	22833583		HMDB02095	0.5763	0.273	0.8226	1.921	2.5616	2.2795	3.6516	0.7208	0.9293	0.9344	0.273	0.7644	0.8366	0.856	0.9024	0.6037	2.0882	1.8752	2.0522	0.273	0.273	0.273	1.2148	0.3599	1.3824	0.5688	1.7867	0.273	0.7043	1.3621	0.7591	1.0416	1.8944	1.1239	1.7367	2.4966	0.7858
1322	(12 or 13)-methylmyristate (a15:0 or i15:0)	Lipid	Fatty Acid, Branched	38293	LC/MS Neg	100002344	5499	241.217	2485-71-4	151014			2.1982	5.842	6.063	5.9202	7.851	1.1411	2.6644	0.9418	3.1875	1.177	1.2821	5.0018	1.5557	2.4416	5.0938	1.7978	3.462	5.4038	1.5805	1.0922	0.6173	0.7743	0.9594	0.2567	1.7575	0.5449	0.9679	0.3182	0.7568	0.1774	0.0314	1.6608	1.0498	0.8996	2.1324	2.2611	1.86
1325	(14 or 15)-methylpalmitate (a17:0 or i17:0)	Lipid	Fatty Acid, Branched	38768	LC/MS Neg	100002945	5695	269.249		17903417			1.3593	3.3921	2.3984	1.9891	2.2462	1.1834	2.6661	0.7501	1.4172	1.5195	1.205	3.3888	0.7252	1.2121	2.5072	1.0462	1.1227	2.9385	1.0546	0.7349	0.3355	0.5344	2.3213	1.0959	1.6577	1.3705	0.9893	0.9313	1.0761	0.3941	0.5542	1.523	1.1558	0.8134	1.6454	0.7069	0.4666
1329	(16 or 17)-methylstearate (a19:0 or i19:0)	Lipid	Fatty Acid, Branched	38296	LC/MS Neg	100002356	5993	297.28	2724-59-6	3083779		HMDB37397	0.6707	1.9934	1.9606	2.2903	1.8629	2.4551	3.5657	0.6511	2.2891	1.2599	1.1649	2.3338	0.6586	3.1634	2.8231	1.0764	1.6272	1.906	2.17	0.7707	0.2435	0.5102	3.7403	1.4301	1.4697	1.7389	1.1423	1.2943	2.4237	0.3445	0.7509	2.4427	1.3473	1.1595	1.1506	0.3298	0.3515
1321	18-methylnonadecanoate (i20:0)	Lipid	Fatty Acid, Branched	62781	LC/MS Neg	100019953	6170	311.296		4383090			0.5928	1.8915	1.8	2.5234	1.948	2.9343	4.552	0.5242	2.5008	1.0908	1.2521	2.3981	0.3029	4.8733	3.6357	1.5192	1.9336	1.8406	3.1355	0.901	0.3401	0.3255	4.5666	1.1065	1.4265	1.3934	1.047	1.5248	2.827	0.1315	1.0191	2.9361	1.4	0.8552	0.835	0.2008	0.3096
1350	2-hydroxyadipate	Lipid	Fatty Acid, Dicarboxylate	31934	LC/MS Polar	100001153	3000	161.046	18294-85-4	193530	C02360	HMDB00321	0.609	0.3129	0.5692	0.4017	0.4272	1.3107	0.7081	0.5164	0.5168	0.7752	0.3129	0.5242	0.7622	0.8186	0.437	0.8497	0.7107	0.3129	0.887	1.1043	1.2402	1.2058	0.6061	1.391	1.0778	1	1.7167	1.0871	0.5581	2.0992	0.6519	1.4173	0.9765	0.4435	12.3777	2.5384	0.7921
1346	2-hydroxyglutarate	Lipid	Fatty Acid, Dicarboxylate	37253	LC/MS Polar	100002070	3352.8	147.03	40951-21-1	43	C02630	HMDB00606	0.8619	0.9808	0.3776	0.9635	1.8705	1.3406	0.7556	1.9633	0.5698	0.3383	1.5958	0.9709	0.8595	1.0735	0.5613	0.456	0.4232	0.4487	0.5371	0.374	0.8003	1.0192	3.5627	4.0918	2.4903	2.1491	1.3844	2.5708	0.5191	1.2875	0.209	0.6727	1.1573	1.4018	3.5055	0.8251	0.5342
1351	3-hydroxyadipate*	Lipid	Fatty Acid, Dicarboxylate	62069	LC/MS Polar	100004396	3131	161.046		151913		HMDB00345	0.4373	0.4373	0.4373	0.9559	0.4373	1.3766	0.6139	0.6437	0.4373	0.4373	0.4373	0.8488	1.3471	0.8004	0.4373	0.4373	0.753	0.4373	0.4373	0.6143	0.4373	1.2683	1.1588	0.9496	0.8849	0.8917	1.0158	0.4373	0.6874	0.4373	1.6434	2.3355	1.1601	1.0924	15.3494	0.6517	0.4373
1361	azelate (C9-DC)	Lipid	Fatty Acid, Dicarboxylate	18362	LC/MS Neg	2029	1276	187.098	123-99-9	2266	C08261	HMDB00784	1.4038	0.4748	0.6211	0.4935	0.5752	1.6014	1.0616	0.818	0.6281	1.8003	1.2853	0.6194	0.9927	0.8008	1.5023	1.4964	0.8579	1.2226	1.1833	1.4331	1.1767	1.1328	1.0494	0.9555	0.7537	1.1312	1.5884	1.3833	0.8382	0.8736	0.2907	1.0429	1.8412	1.1478	1.0927	1.4538	0.8223
1340	dimethylmalonic acid	Lipid	Fatty Acid, Dicarboxylate	42978	LC/MS Polar	100004251	2702	131.035	595-46-0	11686		HMDB02001	1.1027	0.9862	0.5347	0.6753	0.4833	0.9866	0.7761	1.2754	0.5899	0.7412	1.1087	0.8086	1.0234	1.0134	0.5116	0.8176	0.6208	0.4833	0.5764	0.9429	0.8019	1.34	1.1046	0.8515	1.1655	0.9582	2.0955	0.9589	0.7917	0.6574	0.4833	0.944	1.1709	0.9737	0.8679	0.9415	0.5524
1367	dodecanedioate (C12-DC)	Lipid	Fatty Acid, Dicarboxylate	32388	LC/MS Neg	100001102	2990	229.145	693-23-2	12736	C02678	HMDB00623	1.2191	0.7431	0.5076	0.6445	0.8278	0.5105	0.6639	2.243	1.0727	0.6047	0.8023	1.6211	1.461	0.7682	1.0571	0.5369	0.3467	0.3447	0.5178	0.2952	0.9581	3.2576	2.8219	2.3268	2.1227	3.2824	0.7867	7.4652	0.8259	0.3571	0.0774	1.4824	2.7418	2.1817	1.6266	0.4944	0.7827
1370	dodecenedioate (C12:1-DC)*	Lipid	Fatty Acid, Dicarboxylate	61864	LC/MS Neg	100019972	2700	227.129					0.4801	0.3383	0.3807	0.3562	0.3383	1	0.9254	0.3612	0.6832	3.2074	0.9009	0.6069	1.1783	1.0645	0.8262	1.208	0.4609	0.4164	1.523	0.941	0.8131	1.6957	1.6178	0.7128	0.6111	1.0121	2.9261	0.5872	1.1748	2.69	0.4246	1.5544	1.69	1.9372	1.3841	1.4744	1.4641
1342	glutarate (C5-DC)	Lipid	Fatty Acid, Dicarboxylate	396	LC/MS Polar	339	2900	131.035	110-94-1	743	C00489	HMDB00661	0.775	1	0.2298	0.2557	0.586	0.6848	0.7868	1.378	0.2818	0.3906	1.5528	1.3423	0.6479	0.656	0.357	0.24	0.1937	0.1338	0.3438	0.3085	0.7277	4.2822	6.1529	1.8086	1.7489	2.2723	1.4597	2.2088	0.2876	1.7282	0.0487	1.6053	1.3708	1.0683	4.6575	0.3712	0.8255
1369	hexadecanedioate (C16-DC)	Lipid	Fatty Acid, Dicarboxylate	35678	LC/MS Neg	100001614	4615	285.207	505-54-4	10459	C19615	HMDB00672	1.3021	1.5071	0.4849	0.7497	0.5338	0.6683	1.238	1.7681	0.6229	0.6319	2.495	1.4261	1.0515	0.8591	0.5728	0.5752	0.5554	0.5469	0.61	0.4294	0.85	2.7689	3.6942	2.0819	1.9758	3.0328	1.4296	2.8668	0.688	0.6374	0.5851	0.9825	1.2022	0.8552	1.2096	0.6932	1.1051
1371	hexadecenedioate (C16:1-DC)*	Lipid	Fatty Acid, Dicarboxylate	61862	LC/MS Neg	100019975	4380	283.191					1.0692	1	0.379	0.7145	0.2707	0.8785	1.3254	1.3697	0.6083	0.7519	2.0859	1.0294	1.1517	0.9303	0.4866	0.8407	0.2707	0.5646	0.5074	0.3399	0.4729	2.4757	3.4339	1.9111	0.93	3.256	1.8529	2.6153	0.9355	0.4588	0.2707	1.6068	1.9765	0.8215	1.7722	1.5267	1.654
1374	octadecadienedioate (C18:2-DC)*	Lipid	Fatty Acid, Dicarboxylate	61860	LC/MS Neg	100019982	4676	309.207					0.5058	0.2602	0.6457	1.0759	0.6606	0.6604	0.881	0.5855	0.5078	1.0877	0.704	0.5808	1.2335	0.9854	0.3877	0.2602	0.7026	0.2602	0.369	0.6676	0.8021	1.2925	1.8659	1.2697	0.6615	2.0339	1.5962	1.059	7.1797	0.9375	0.289	0.9794	1.7578	0.9325	1.1461	1.8578	1.0675
1372	octadecanedioate (C18-DC)	Lipid	Fatty Acid, Dicarboxylate	36754	LC/MS Neg	100001615	5043	313.238	871-70-5	70095		HMDB00782	1.8864	1.8926	0.6125	1.0808	0.7994	1.002	1.7739	1.7709	0.9171	1.4579	2.124	1.6211	1.7003	0.7625	0.6849	0.9219	0.6861	1.3827	0.3996	0.3861	0.8153	2.3461	2.1102	2.0378	1.7981	2.0923	2.1171	2.0655	0.623	0.7468	0.5239	0.8878	1.0781	1.608	0.9343	0.5302	1.2282
1373	octadecenedioate (C18:1-DC)*	Lipid	Fatty Acid, Dicarboxylate	61861	LC/MS Neg	100019978	4875	311.223					1.307	0.647	0.3023	0.3942	0.2527	0.9213	0.9196	2.0682	0.5062	1.0094	1.3432	1.2411	1.7631	0.985	0.4616	0.5937	0.6099	0.643	0.6389	0.2643	0.8381	2.167	3.5653	1.5261	1.7566	2.6908	1.7859	2.92	0.9576	0.595	0.6436	1.47	1.6479	0.8463	1.2154	0.8226	1.7921
1355	pimelate (C7-DC)	Lipid	Fatty Acid, Dicarboxylate	15704	LC/MS Polar	100000101	2745	159.066	111-16-0	385	C02656	HMDB00857	0.4987	0.5891	0.7204	0.4987	0.4987	1.1585	0.7197	0.9747	0.4987	0.6379	0.8449	1.1713	1.057	0.4987	0.4987	0.773	0.5162	0.4987	0.9487	0.4987	0.8458	1.4026	0.8727	0.7296	0.7941	0.7546	2.3949	1.658	0.5218	2.1428	0.4987	1.3669	0.9113	0.7482	4.2342	1.0702	0.8877
1363	sebacate (C10-DC)	Lipid	Fatty Acid, Dicarboxylate	32398	LC/MS Neg	100001211	1788	201.113	111-20-6	5192	C08277	HMDB00792	1.2674	0.6031	0.6179	0.5352	0.8604	0.8009	0.8681	1.2053	0.7259	0.9254	0.8539	0.9957	1.9094	1.7975	1.3218	0.5948	0.4332	0.4867	0.6999	0.7151	1.0633	3.7974	2.1977	1.9507	1.8676	2.4314	1.3822	1.8899	0.6873	0.5479	0.0991	1.0951	2.8006	2.4438	1.0444	0.9798	0.7514
1358	suberate (C8-DC)	Lipid	Fatty Acid, Dicarboxylate	15730	LC/MS Polar	100000016	2577.6	173.082	505-48-6	10457	C08278	HMDB00893	0.9418	1.1642	0.827	0.849	1.3117	0.9562	1.2232	1.1935	0.9093	1.2247	1.1214	1.1182	0.9971	1.2347	0.8129	0.662	0.6835	0.8483	0.7717	0.7852	0.9907	1.3183	1.9286	1.4295	1.4102	1.4861	1.5037	1.2198	0.8942	1.1792	0.3857	1.1628	1.1657	1.3769	1.0029	1.1941	0.7685
1364	undecanedioate (C11-DC)	Lipid	Fatty Acid, Dicarboxylate	42395	LC/MS Neg	100001617	2440	215.129	1852-04-6	15816		HMDB00888	0.9146	0.7252	0.6042	0.6684	0.8388	0.8627	1.0942	1.2693	0.869	0.8009	1.0258	0.8363	1.1569	1.0819	0.8876	0.7343	0.5246	0.5313	0.8562	0.5177	1.0024	2.4678	1.7832	1.7334	1.502	1.8179	1.2446	1.9913	0.7605	0.7969	0.2743	1.278	1.72	1.5633	1.2977	0.7838	0.921
1614	12,13-DiHOME	Lipid	Fatty Acid, Dihydroxy	38395	LC/MS Neg	62	5137	313.238	263399-35-5	10236635	C14829	HMDB04705	1.1954	1.273	0.8464	0.8208	0.8628	0.8099	2.1119	1.3008	1.0857	1.1804	1.0887	0.884	0.9611	0.9446	1.0082	0.8473	0.682	0.849	0.521	0.6301	1.0627	1.6262	1.4133	1.1517	1.0798	1.593	1.4735	1.951	1.1941	1.2786	0.7399	0.99	0.6198	1.124	0.9918	0.7262	0.9102
1615	9,10-DiHOME	Lipid	Fatty Acid, Dihydroxy	38399	LC/MS Neg	179	5180	313.238	263399-34-4	9966640	C14828	HMDB04704	1.108	1.3614	0.5393	0.5624	0.4916	0.6804	1.3989	1.2485	1.2304	0.8378	1.2225	1.2184	0.7279	0.6746	0.6253	0.6778	0.5597	0.6832	0.465	0.5105	1.0696	1.8653	1.4039	1.1092	1.2917	1.5289	1.4817	1.8831	1.0438	0.9333	0.6149	0.9103	0.5764	0.9291	0.8794	0.7392	0.9241
1605	10-hydroxystearate	Lipid	Fatty Acid, Monohydroxy	47123	LC/MS Neg	100005852	5370	299.259		9561835		HMDB37396	3.7082	3.8704	0.8497	0.7639	1.0842	0.7962	2.7108	2.7887	1.2933	1.4275	2.1234	2.5962	0.967	0.7901	0.7859	0.6428	1.7832	2.4925	0.2944	0.2766	0.54	2.3152	2.0755	2.1773	3.3181	1.2505	1.9035	1.5297	0.7882	1.563	0.9816	0.8416	0.7681	1.2691	0.6095	0.1685	1.163
1593	13-HODE + 9-HODE	Lipid	Fatty Acid, Monohydroxy	37752	LC/MS Neg	100002196	5275	295.228		43013			0.9273	0.8599	1.0814	0.8683	0.7569	0.8868	1.6102	0.7109	1.3996	1.2981	0.601	0.7882	0.9412	1.0857	1.2601	1.0351	1.0916	1.3147	0.812	0.8262	1.1955	1.2417	0.77	1.2025	0.7024	0.9829	1.3768	0.7977	1.1685	0.8478	0.4945	1.094	0.8387	1.1867	0.913	1.0069	0.7885
1589	16-hydroxypalmitate	Lipid	Fatty Acid, Monohydroxy	39609	LC/MS Neg	100002953	5236.2	271.228	506-13-8	10466	C18218	HMDB06294	0.6147	0.3597	0.3302	0.3797	0.2613	0.8238	0.4229	0.669	0.4939	0.478	0.7139	0.3782	1.2078	0.5546	0.3903	0.4371	0.7036	0.4732	0.6883	0.5145	0.7072	1.584	1.4694	1.2554	1.5284	1.4803	1.0122	1.986	0.97	0.4621	1.6343	0.9519	1	0.6708	1.0213	0.8214	0.9066
1563	2-hydroxyarachidate*	Lipid	Fatty Acid, Monohydroxy	61700	LC/MS Polar	100019892	728	327.29		5225199			1.5733	1.7193	1.6132	1.76	2.0087	0.9378	2.0058	0.8936	0.9411	1.2247	1.4442	1.0477	0.5687	1.886	1.6382	0.8012	2.4839	3.056	1.6278	1.5171	0.8398	1.4698	1.8246	1.5712	1.6188	1.0005	1.592	0.9907	0.7887	0.3198	1.1173	1.2117	0.4525	1.0771	0.9734	0.4002	0.8582
1564	2-hydroxybehenate	Lipid	Fatty Acid, Monohydroxy	57663	LC/MS Polar	100015637	722	355.322		193484			2.0927	2.5852	2.6012	2.4721	3.1061	1.1819	2.3107	1.1819	1.4844	1.7686	1.976	1.6106	0.6993	2.5396	3.0072	1.1446	2.9555	2.8183	1.9241	2.0123	0.9341	1.3637	2.3478	1.8634	1.8921	1.1961	1.6617	0.9377	0.8045	0.3071	0.5952	1.2525	0.6105	1.305	1.6312	0.4951	0.5785
1555	2-hydroxyheptanoate*	Lipid	Fatty Acid, Monohydroxy	61827	LC/MS Polar	100019960	925	145.087		2750949			0.2557	0.2557	0.2693	0.5072	0.2557	1.5698	0.8087	0.2557	0.7009	0.91	0.2557	0.2557	0.8381	0.6319	0.6078	1.0648	0.2557	0.5139	1.5	1.2216	1.4044	1	0.3498	0.6933	0.2557	0.4451	2.2856	1.4308	0.7517	2.5152	0.2557	0.7805	0.9772	0.5964	1.8079	2.8336	1.4701
1565	2-hydroxylignocerate*	Lipid	Fatty Acid, Monohydroxy	61699	LC/MS Polar	100019894	710	383.353		102430	C17873	HMDB39540	1.9057	2.6758	2.8116	2.529	3.2324	1.2785	2.0548	1.2667	1.902	1.9002	1.8206	1.8568	0.834	2.4552	3.3475	1.8747	2.3919	1.7085	1.7516	2.2615	1.0736	1.0027	2.097	2.1042	1.603	1.1657	1.6281	0.7382	0.8211	0.1944	0.4255	1.222	0.5623	1.408	2.5886	0.5356	0.5671
1566	2-hydroxynervonate*	Lipid	Fatty Acid, Monohydroxy	61698	LC/MS Polar	100015638	714	381.337		5312783			2.1664	4.8609	2.5454	3.986	4.2283	1.0727	1.8122	1.0234	1.117	1.7606	2.4587	1.2953	0.5902	2.7028	2.7746	1.0614	1.9405	1.6619	1.9028	1.3353	0.8644	1.1526	2.1162	1.7193	2.6905	1.0559	1.2861	0.8245	0.6558	0.6427	1.2286	0.9766	0.7089	1.2414	1.3574	0.5844	0.4533
1560	2-hydroxypalmitate	Lipid	Fatty Acid, Monohydroxy	35675	LC/MS Neg	100001579	5511.2	271.228	764-67-0	92836		HMDB31057	1.2783	6.0123	5.8656	6.9842	15.4119	1.0406	4.6652	0.3451	1.1239	2.056	1.3667	1.8212	0.5004	2.5825	9.7376	0.4233	5.9025	14.6269	1.7508	1.2558	0.2134	0.8368	2.3123	1.1407	2.687	1.2741	1.1536	0.6296	0.8883	0.2861	2.5069	1.1704	0.65	0.9107	1.8329	0.6665	0.3078
1562	2-hydroxystearate	Lipid	Fatty Acid, Monohydroxy	17945	LC/MS Neg	1239	5695	299.259	629-22-1	69417	C03045		0.9632	3.6478	3.2317	4.4043	5.1533	1.0803	4.3135	0.6796	1.0174	1.7895	2.1907	2.0719	0.5141	2.0841	4.5238	0.5618	3.6185	8.2361	1.9239	1.4317	0.1888	0.7496	3.3157	1.4809	2.294	1.5829	1.2809	1.089	0.8244	0.2549	1.3605	1.1182	0.9953	1.0047	1.5489	0.6207	0.4753
1579	3-hydroxyarachidate*	Lipid	Fatty Acid, Monohydroxy	61701	LC/MS Neg	100019893	5950	327.29		5282918			0.5407	2.6257	0.1878	2.885	4.2511	1.4114	3.4336	0.1878	1.0512	1.2513	1.6855	2.0418	0.1878	1.7584	2.8936	0.4474	2.2515	3.4916	1.51	0.9292	0.1878	0.1878	2.4437	0.9079	1.9149	1.3501	0.897	1.1617	0.9896	0.1878	0.8002	0.1878	0.566	0.5964	0.1878	0.1878	0.2576
1580	3-hydroxybehenate*	Lipid	Fatty Acid, Monohydroxy	61697	LC/MS Neg	100019890	6290	355.322		5282921			0.2898	1.2291	2.0816	1.8487	2.1443	2.395	3.7102	0.4548	1.9994	1.3033	1.0511	3.08	0.3876	2.802	3.2352	0.8782	1.6734	1.7067	3.2814	0.9065	0.1407	0.2514	4.5198	1.1524	1.18	1.2277	1.2259	1.2384	2.1284	0.1152	1.6041	2.7054	1.4073	0.5338	0.6649	0.2084	0.3689
1569	3-hydroxyhexanoate	Lipid	Fatty Acid, Monohydroxy	53230	LC/MS Neg	100006367	1725	131.071	10191-24-9	151492			0.1815	0.1815	0.1815	0.1815	0.5551	1.6209	0.8017	0.3299	0.1815	1.5874	1	0.1815	0.1815	0.8442	0.1815	0.9511	0.647	0.628	2.2378	1.5343	0.1815	2.9609	1.0552	0.1815	0.6417	0.1815	1.2322	1.2014	0.1815	0.1815	0.1815	0.6283	0.1815	0.2771	0.7523	3.1715	1.0397
1578	3-hydroxyoleate*	Lipid	Fatty Acid, Monohydroxy	61843	LC/MS Neg	100019966	5508	297.244					0.8308	1.0176	0.9077	1.4878	1.3297	1.1461	1.763	0.9486	1.24	1.3508	1.9076	1.8557	0.5462	1.0044	1.3093	1.2791	0.2935	1.6948	0.904	0.772	0.7086	1.3423	2.8283	1.5023	0.9939	1.4174	1.4301	1.6472	1.2508	0.5024	0.2935	0.7093	1.3254	0.7602	1.4058	1.1524	1.3941
1577	3-hydroxypalmitate	Lipid	Fatty Acid, Monohydroxy	27503	LC/MS Neg	100000983	5476	271.228	928-17-6	301590		HMDB10734	0.8938	0.5113	1.5293	3.2897	2.2357	0.7412	3.0283	2.6059	2.3619	0.8722	1.5524	2.8812	1.3959	1.0023	2.0738	0.6315	2.36	3.6951	0.9251	0.3526	0.5173	0.7166	1.5924	1.4619	0.9881	1.3082	1.1352	1.6885	1.6255	0.2858	0.1388	1.9285	1.3412	0.5933	0.9977	0.7226	0.5115
1573	3-hydroxysebacate	Lipid	Fatty Acid, Monohydroxy	31943	LC/MS Neg	100001145	1282	217.108	73141-46-5	3017884		HMDB00350	1.0803	1.103	1.028	1.0941	1.5952	1.0087	1.4932	0.8381	1.0093	1.4872	1.7888	1.498	1.3254	1.0839	0.8748	0.9992	1.3576	1.5696	1.1058	1.0149	0.9047	0.8211	1.4411	1.0982	1.2496	1.0153	2.0007	0.8916	0.7566	0.7166	0.3011	1.0382	1.0144	0.9768	0.9814	1.7682	1.0514
1571	3-hydroxysuberate	Lipid	Fatty Acid, Monohydroxy	31936	LC/MS Polar	100001143	3000	189.077	73141-47-6	22328017		HMDB00325	2.5238	1.0536	2.5191	1.7932	1.6389	1.112	0.9455	0.4374	0.8588	0.7603	0.7553	1.7259	3.5715	0.7453	0.6594	1.1994	1.7478	1.7101	2.8423	0.5572	1.1236	0.741	1.5103	0.9982	0.81	0.5007	2.2199	0.4067	1.384	1.5011	0.6722	1.3426	1.058	1.1794	2.2439	2.4412	0.9563
1582	5-hydroxyhexanoate	Lipid	Fatty Acid, Monohydroxy	31938	LC/MS Neg	100001148	1267	131.071	44843-89-2	170748		HMDB00525	0.5201	0.1576	0.1576	0.1576	0.7149	0.9263	0.936	0.4528	0.3529	0.1576	1.1007	0.1576	0.5763	0.669	0.5849	0.2268	0.1576	0.1576	1.251	1.2292	0.6385	1.9131	1.4817	0.4021	1.9067	1.2805	0.9865	1.6371	0.3076	0.2709	0.1576	1.5183	2.0133	1.2399	1.7207	0.1576	0.6662
1625	12(13)-EpOME	Lipid	Fatty Acid, Oxidized	38394	LC/MS Neg	61	5323	295.228		5283014	C14826	HMDB04702	1.257	1.1171	1.0601	0.7598	0.7775	1.0451	1.6115	1.1003	1.2127	1.2594	0.7878	0.9042	0.9894	1.0049	1.1261	1.2112	0.8533	0.9551	1.0636	1.1468	1.4856	0.953	0.5308	0.8235	0.8869	0.7769	1.389	0.7278	1.2096	1.2346	0.5575	0.8891	0.7028	1.0262	0.8433	1.006	0.8869
4305	1,2-dilinolenoyl-digalactosylglycerol (18:3/18:3)	Xenobiotics	Food Component/Plant	54892	LC/MS Pos Late	100009392	1941	954.615					0.8543	0.3695	0.3695	0.3695	0.3695	1.3052	0.7713	0.9741	0.3695	0.3695	0.4513	0.6117	0.3695	0.4067	0.3695	1.2491	0.3695	0.3695	0.606	1.2424	1.1524	0.3695	0.3695	0.5177	0.3695	0.7925	0.8548	0.8683	1.2081	0.8245	0.3695	0.3695	0.3695	0.3695	0.3695	0.3695	1
3954	2,3-dihydroxyisovalerate	Xenobiotics	Food Component/Plant	38276	LC/MS Polar	100002417	1050	133.051	1756-18-9	677	C04039	HMDB12141	0.5933	0.1545	0.14	0.3646	1.1643	2.4617	1.0759	0.9205	1.5887	0.537	0.2905	0.406	1.4891	1.528	1.1673	1.1214	0.5544	0.2907	1.9073	1.4551	1.9577	0.6455	0.4062	0.2136	0.3495	0.565	1.2663	0.4993	0.9294	1.0255	0.2655	1.7845	1.4096	1.1311	3.2338	2.7655	0.7419
3958	2,8-quinolinediol	Xenobiotics	Food Component/Plant	42975	LC/MS Neg	100004206	3133	160.04	15450-76-7	97250	C06342		1.3968	0.4917	0.5192	1.004	2.4505	0.5473	1.5642	1.2084	0.3457	1.3097	3.6601	2.3354	0.9063	1.0504	0.0123	0.5547	1.058	0.0168	0.0181	0.1736	1.4047	0.1077	0.996	4.2559	2.5823	0.6324	3.9488	5.264	0.1698	0.9586	0.0009	1.9195	1.6218	1.2827	0.5736	0.611	2.345
3959	2,8-quinolinediol sulfate	Xenobiotics	Food Component/Plant	48691	LC/MS Neg	100004321	2612	239.997					0.2839	0.2198	0.4017	1.4469	2.2982	0.3168	0.4479	0.5617	0.2198	0.4226	1.4108	1.1367	0.3712	1.4794	0.2198	0.2198	0.4707	0.2198	0.2198	0.2198	0.5024	0.2198	1.7875	2.2004	1.6048	0.3185	3.5274	2.1472	0.2198	20.4863	0.9235	3.7297	1	0.6261	8.0352	0.2892	0.666
3953	2-hydroxyquinoline	Xenobiotics	Food Component/Plant	40464	LC/MS Pos Early	100002385	2680	146.06	59-31-4	6038	C06415		1.2725	2.0195	0.3383	0.962	1.7538	0.6212	0.9277	5.1421	0.6933	0.8839	4.0666	2.9934	2.0686	2.5368	0.0931	0.391	0.5844	0.0874	0.1152	0.1762	4.9991	1.7871	0.9408	3.484	1.6707	0.5267	2.2095	6.5668	0.3961	1.2735	0.1324	3.5484	3.0153	2.4459	0.3198	0.4209	3.403
3962	2-isopropylmalate	Xenobiotics	Food Component/Plant	15667	LC/MS Polar	100000409	2605	175.061	3237-44-3	77	C02504	HMDB00402	0.7448	0.4128	0.3593	0.8275	1.5271	1.8839	2.6029	0.946	0.7053	0.6242	0.4412	0.315	1.662	2.0624	0.8462	0.6961	0.5905	0.5495	1.9825	1.3411	2.772	1.8749	0.8845	0.5704	0.8982	0.7032	1.0182	0.7699	0.5762	2.1014	0.0589	1.6992	1.1744	1.0698	2.4451	3.1696	1.2351
4270	2-keto-3-deoxy-gluconate	Xenobiotics	Food Component/Plant	48141	LC/MS Polar	100005946	1900	177.04	17510-99-5	161227	C00204	HMDB01353	0.5559	0.2486	0.2959	0.5693	0.3699	0.2831	0.8004	0.917	0.2661	0.4528	0.6069	0.7533	0.699	0.4955	0.3107	0.3659	0.3639	0.3357	0.4506	0.5305	2.8053	1.3046	2.268	2.4542	2.1406	1.6176	1.1613	1.1938	0.3788	1.407	1.0777	0.8463	0.4842	0.4034	1.4257	0.5913	1.2265
3963	2-oxindole-3-acetate	Xenobiotics	Food Component/Plant	40479	LC/MS Neg	100003109	2076	190.051	2971-31-5	3080590		HMDB35514	1.9292	0.7482	1.2982	0.8029	0.7191	1.5078	1.8537	0.2712	0.7742	0.3971	0.4712	0.2991	0.9749	0.7911	1.977	1.1768	1.0251	2.0281	1.5496	1.5792	1.1585	2.5889	2.0099	1.3454	2.109	2.2793	1.1281	0.8785	1.712	1.4967	0.1332	0.843	0.5598	2.1891	1.8154	1.7609	0.2869
3971	3,5-dihydroxybenzoic acid	Xenobiotics	Food Component/Plant	37508	LC/MS Neg	100002054	785.4	153.019	99-10-5	7424		HMDB13677	1.6202	0.3746	1.0829	2.3756	0.9052	1.3746	4.4484	15.2194	5.5998	0.6727	0.4347	0.7074	1.0525	1.2197	0.545	24.1265	0.7364	0.5251	1.0327	0.617	13.0602	0.4231	1.3211	0.7287	0.7909	0.4367	1.1281	0.7609	17.4718	2.3498	0.1272	0.7438	1.271	1.2208	0.9673	23.1891	29.4843
3920	3-dehydroshikimate	Xenobiotics	Food Component/Plant	36764	LC/MS Polar	100001679	1962	171.03	2922-42-1	80	C02637		0.3024	0.3024	0.3024	0.6207	1.1554	2.225	1.5217	0.3024	0.3024	0.6643	0.3024	0.7137	1.2767	0.3024	0.3853	0.3024	0.3024	0.313	0.3024	0.3024	2.4735	0.3024	0.3024	0.3024	0.3024	0.324	0.424	0.3024	0.4259	1.8973	0.3024	1.8274	0.3024	1.0593	4.6959	1.1371	1.0891
4323	4-hydroxycinnamate	Xenobiotics	Food Component/Plant	36770	LC/MS Neg	100001675	1457	163.04	501-98-4	637542	C00811	HMDB02035	1.0852	2.3071	2.062	2.025	2.4885	1.0876	1.3819	0.7714	0.553	1.52	0.6453	0.6262	1.184	2.0694	0.7804	1.3028	2.0395	0.5796	1.5476	0.8773	0.8849	1.4379	1.0322	0.8552	0.5054	0.8928	1.2432	0.5349	0.4324	0.9044	0.3264	1.6573	1.2306	0.8146	3.9189	1.9759	1.032
3997	afromosin	Xenobiotics	Food Component/Plant	35653	LC/MS Pos Late	100001648	991	299.091	550-79-8	5281704	C10199		0.3271	0.3271	0.3271	0.3271	0.3271	0.5032	0.3271	0.3271	0.3271	0.3271	0.3271	0.3271	0.3271	0.3271	0.3271	0.3271	0.3271	0.3271	0.3271	0.3271	0.9333	0.3271	0.3271	0.3271	0.3271	0.3271	0.3271	0.3271	0.3271	1.1902	0.3271	0.3271	0.3271	0.3271	0.3271	0.3271	0.3271
3937	apigenin	Xenobiotics	Food Component/Plant	21189	LC/MS Neg	100000935	3845	269.046	520-36-5	5280443	C01477	HMDB02124	0.8245	0.4685	0.9379	0.6763	0.5354	3.716	3.8638	0.6135	0.3386	0.2515	0.1378	0.2874	1.0581	0.4641	1.0231	0.4923	0.489	0.9868	1.0754	1.1183	2.7695	0.6302	0.7124	0.4299	0.639	0.2542	1.029	0.4295	1.5776	5.1863	1.6798	0.8495	0.7462	0.6826	1.2961	0.6298	0.9263
3939	apigenin 7-O(6-malonyl-beta-D-glucoside)	Xenobiotics	Food Component/Plant	57679	LC/MS Neg	100002893	3342	269.046	51011-05-3	5281602	C10020		0.6463	0.1532	0.5371	0.5642	0.1532	1.0167	2.0186	0.1532	0.5368	0.2245	0.1532	0.1532	0.2307	0.2105	1.1344	0.5806	1	0.7979	1.2384	1.2497	2.1723	0.9995	0.1532	0.1532	0.3888	0.2816	0.4139	0.1612	1.1696	1.8496	708.754	0.7183	0.1532	0.4117	1.1357	0.8429	0.4094
4010	beta-guanidinopropanoate	Xenobiotics	Food Component/Plant	35101	LC/MS Pos Early	100001411	2145	132.077	353-09-3	67701	C03065	HMDB13222	0.5957	0.414	0.4611	0.414	0.4842	1.6577	1.449	0.414	0.414	1.1599	2.0734	0.9617	0.8569	0.414	0.414	0.414	1.1108	1.4611	1.4659	0.937	0.414	0.414	1.1884	0.8456	0.4241	1.1717	1	0.414	0.414	0.414	0.414	1.3062	1.1005	0.656	1.6061	1.2883	0.4354
4026	chrysoeriol (3'-O-methylluteolin)	Xenobiotics	Food Component/Plant	40474	LC/MS Neg	100002959	3870	299.056	491-71-4	5280666	C04293	HMDB30667	0.3372	0.3372	0.3372	0.3372	0.3372	0.3372	0.3372	0.3372	0.3372	0.3372	0.3372	0.3372	0.3372	0.3372	0.3372	0.3372	0.3372	0.3372	0.3372	0.3372	0.5711	0.3372	0.3372	0.3372	0.3372	0.3372	0.3372	0.3372	0.3372	1.6782	0.3372	0.3372	0.3372	0.3372	0.3372	0.3372	0.3372
4032	cinnamoylglycine	Xenobiotics	Food Component/Plant	38637	LC/MS Neg	100002253	3127	204.067	16534-24-0	709625		HMDB11621	0.1392	0.1392	0.1392	0.1392	0.1392	6.0632	0.1392	0.1392	0.1392	0.1392	0.1392	0.7441	0.1392	0.1392	0.1392	0.1392	0.1392	0.1392	0.1392	0.1392	0.1392	0.1392	0.1392	0.1392	0.1392	0.1392	0.1392	0.1392	0.1392	0.3223	0.1392	11.2978	0.1392	0.441	165.378	0.1392	0.1392
4049	daidzein	Xenobiotics	Food Component/Plant	32453	LC/MS Neg	100001219	3566	253.051	486-66-8	5281708	C10208	HMDB03312	2.9726	0.0527	0.956	0.5186	0.0948	3.8703	2.5681	0.4496	0.5282	0.0876	0.0742	0.0641	1.4946	0.3357	1.1917	0.2509	0.4158	0.1956	0.569	0.3622	4.3923	2.0138	1.9024	1.4181	2.4253	0.1705	0.2349	0.1762	0.2637	3.8122	1.3304	1.6888	1.1749	2.4744	2.7798	0.3734	0.1554
4050	daidzein glucuronide*	Xenobiotics	Food Component/Plant	62070	LC/MS Neg	100020206	2580	429.083		11316354		HMDB41718	0.0054	0.0054	0.0054	0.0054	0.0054	0.0054	0.0054	0.0054	0.0054	0.0054	0.0054	0.0054	0.0054	0.0054	0.0054	0.0054	0.0054	0.0054	0.0054	0.0054	0.0054	0.0054	0.0054	0.0054	0.0054	0.0054	0.0054	0.0054	0.0054	0.0054	2.1901	0.0054	0.0054	0.0054	0.0054	0.0054	0.0054
4269	daidzein sulfate (1)	Xenobiotics	Food Component/Plant	48727	LC/MS Neg	100006362	2843	333.007					0.1297	0.0579	0.1347	0.0579	0.0579	0.3221	0.1856	0.0579	0.0579	0.0579	0.0579	0.0579	0.0579	0.0579	0.2033	0.0579	0.0579	0.0579	0.0579	0.0579	0.1911	0.0579	0.4628	0.0579	0.0579	0.0579	0.1152	0.0579	0.0579	34.3858	86.5826	0.5445	0.2525	0.0579	2.1722	0.1028	0.0579
4264	daidzein sulfate (2)	Xenobiotics	Food Component/Plant	48728	LC/MS Neg	100006363	3330	333.008					0.9586	0.1022	0.1022	0.1022	0.1022	0.1609	0.1022	0.3138	0.6064	0.1022	0.1022	0.1022	0.7281	0.3958	0.9677	0.1022	0.1022	0.1022	0.7096	0.434	0.5307	1.8049	0.6675	0.1022	1	0.2703	2.0753	0.1022	0.4662	160.468	983.884	0.3753	0.9925	0.6782	0.8202	1.3294	0.1022
4051	daidzin (daidzein 7-O-glucoside)	Xenobiotics	Food Component/Plant	32435	LC/MS Pos Early	100001218	2273	417.118	552-66-9	107971	C10216	HMDB33991	0.0647	0.0647	0.0647	0.0647	0.0647	0.0647	0.0647	0.0647	0.0647	0.0647	0.0647	0.0647	0.0647	0.0647	0.0647	0.0647	0.0647	0.0647	0.0647	0.0647	0.0647	0.0647	0.0647	0.0647	0.0647	0.0647	0.0647	0.0647	0.0647	0.0647	0.6941	0.0647	0.0647	0.0647	0.0647	0.0647	0.0647
3927	diaminopimelate	Xenobiotics	Food Component/Plant	15130	LC/MS Pos Early	100000115	2569	191.103	1476-39-7;2577-62-0	439283	C00666	HMDB01370	1.5871	2.5022	0.5745	0.8617	1.2963	0.5044	0.7887	1.1976	0.4895	0.2938	1.6354	1.7248	1.0104	0.5108	0.3494	0.1406	0.3829	1.596	0.249	0.2435	1.1296	2.5743	3.5606	1.6829	2.5921	1.616	0.7771	1.6569	0.3213	0.7632	0.0695	1.761	1.3095	0.4531	1.1057	0.8134	0.648
4014	dihydrocaffeate sulfate (2)	Xenobiotics	Food Component/Plant	62524	LC/MS Neg	100020822	930	261.007					0.1046	0.1046	0.1046	0.1046	0.1046	0.1046	0.1046	0.1046	0.1046	0.1046	0.1046	0.1046	0.1046	0.1046	0.1046	0.1046	0.1046	0.1046	0.1046	0.1046	0.1046	1.0795	1.2874	0.1046	0.1046	0.2184	0.1046	0.1046	0.1046	19.1721	0.3361	0.3062	0.1046	0.3186	6.6967	0.1046	0.1046
[truncated: 574 more rows]
[truncated: 63 more columns]

## Sheet: Pathway Heat Map
	Stanford University - SFUN-0701-17VWBL Salmonella Infection, Feces
[truncated: 802 more rows]
[truncated: 154 more columns]
